# Supplementary material for: O,O′-Diethyl {(Z)-[(2-chloro­phen­yl)(cyano)methyl­ene]amino­oxy}thio­phospho­nate
Source: Acta Crystallogr Sect E Struct Rep Online. 2009 Mar 6;65(Pt 4):o673. doi: 10.1107/S160053680900693X (PMC2969034; doi:10.1107/S160053680900693X)
Supplement: Supplementary file 2 [file e-65-0o673-Isup2.hkl]

# 
# h,k,l, Fc-squared, Fo-squared, sigma(Fo-squared) and status flag 
# 
data_I
_shelx_title ' X in P2(1)/c' 
_shelx_refln_list_code          4 
_shelx_F_calc_maximum      161.51 
_exptl_crystal_F_000       688.00 
_reflns_d_resolution_high  0.8313 
 
loop_ 
 _symmetry_equiv_pos_as_xyz 
 'x, y, z' 
 '-x, y+1/2, -z+1/2' 
 '-x, -y, -z' 
 'x, -y-1/2, z-1/2' 
 
_cell_length_a    10.5180 
_cell_length_b    20.2150 
_cell_length_c     7.9650 
_cell_angle_alpha  90.000 
_cell_angle_beta  110.110 
_cell_angle_gamma  90.000 
 
_shelx_F_squared_multiplier     1.000 
 
loop_ 
 _refln_index_h 
 _refln_index_k 
 _refln_index_l 
 _refln_F_squared_calc 
 _refln_F_squared_meas 
 _refln_F_squared_sigma 
 _refln_observed_status 
   1   0   0     1682.57     1134.82      8.50 o 
   2   0   0    18847.97    17109.31    146.14 o 
   3   0   0     3175.41     3612.69     19.61 o 
   4   0   0     1854.95     2061.67     17.23 o 
   5   0   0     2505.51     2620.50     22.06 o 
   6   0   0     2344.71     2685.46     71.46 o 
   7   0   0      287.89      310.01      9.86 o 
   8   0   0      331.48      372.85     11.37 o 
   9   0   0      231.98      249.38      9.62 o 
  10   0   0        9.80        0.21      4.64 o 
  11   0   0       40.19       24.62     17.30 o 
   1   1   0      322.54      339.04      3.54 o 
   2   1   0      549.22      602.27      6.44 o 
   3   1   0      512.84      458.12      8.26 o 
   4   1   0        2.05        8.49      2.12 o 
   5   1   0      279.20      291.95      7.71 o 
   6   1   0        0.18        4.01      3.23 o 
   7   1   0        0.10        4.64      5.35 o 
   8   1   0      267.40      258.64      8.96 o 
   9   1   0      186.33      161.67      7.64 o 
  10   1   0       42.87       36.39      4.89 o 
  11   1   0       28.24       14.65      3.73 o 
   0   2   0      413.46      444.01      6.31 o 
   1   2   0     1415.52     1529.74     50.25 o 
   2   2   0     3345.01     3117.75     91.63 o 
   3   2   0       31.90       39.59      2.90 o 
   4   2   0     1649.32     1735.01     48.58 o 
   5   2   0       44.01       33.64      8.34 o 
   6   2   0      258.20      240.95      7.82 o 
   7   2   0      269.70      268.74      8.66 o 
   8   2   0      305.74      291.26      9.49 o 
   9   2   0      321.72      288.51      9.37 o 
  10   2   0       48.00       43.77      4.89 o 
  11   2   0       23.94       15.56      3.60 o 
   1   3   0       10.64       29.67      1.86 o 
   2   3   0     5493.39     5040.40     52.72 o 
   3   3   0      519.58      578.73      7.77 o 
   4   3   0     2290.44     2149.39     47.48 o 
   5   3   0      191.02      189.46      6.39 o 
   6   3   0     1042.99     1051.69     15.39 o 
   7   3   0      464.12      511.43     12.01 o 
   8   3   0       30.17       34.29      4.95 o 
   9   3   0       25.99       37.23      4.84 o 
  10   3   0        3.24        5.91      3.41 o 
  11   3   0       26.82       18.54      6.21 o 
   0   4   0    24305.71    22831.80    248.17 o 
   1   4   0      340.11      359.97      7.97 o 
   2   4   0    24027.20    20182.80    177.23 o 
   3   4   0     2420.27     2351.80     16.21 o 
   4   4   0     6964.35     6542.36     29.81 o 
   5   4   0       98.01      121.99      7.55 o 
   6   4   0      603.70      667.30     12.22 o 
   7   4   0       60.97       72.60      5.60 o 
   8   4   0      922.44      963.91     25.91 o 
   9   4   0      307.12      343.88     17.87 o 
  10   4   0       53.08       56.88      5.50 o 
  11   4   0       25.20       22.52      3.73 o 
   1   5   0    15422.52    14467.71    154.50 o 
   2   5   0      608.22      649.04      8.47 o 
   3   5   0     1810.76     1680.77     17.27 o 
   4   5   0     3306.54     3220.72     37.87 o 
   5   5   0      733.37      688.28     11.20 o 
   6   5   0        3.88        7.10      3.13 o 
   7   5   0       98.20      121.63      6.66 o 
   8   5   0        0.05        8.76      4.60 o 
   9   5   0       19.44       22.23      5.56 o 
  10   5   0       17.77       12.30      4.69 o 
  11   5   0       14.42        9.50      3.59 o 
   0   6   0     3337.36     3780.48     29.12 o 
   1   6   0    14906.09    13899.68    163.00 o 
   2   6   0      329.50      430.83     14.24 o 
   3   6   0      493.23      385.74     18.06 o 
   4   6   0      162.53      219.18      6.50 o 
   5   6   0     1303.99     1156.17     14.77 o 
   6   6   0       24.18       16.83      4.75 o 
   7   6   0      931.04      848.75     44.34 o 
   8   6   0      361.46      335.92     10.60 o 
   9   6   0      265.73      257.66      9.77 o 
  10   6   0       92.09       83.53      6.01 o 
  11   6   0        0.89        3.39      3.28 o 
   1   7   0     2880.83     2983.22     65.20 o 
   2   7   0        2.71        2.27      2.07 o 
   3   7   0      463.22      369.96     11.60 o 
   4   7   0      507.65      435.50      8.91 o 
   5   7   0      480.65      428.73      9.57 o 
   6   7   0      132.23      139.98      6.84 o 
   7   7   0       31.52       33.86      4.58 o 
   8   7   0      172.77      151.49      8.90 o 
   9   7   0        7.34       12.04      4.29 o 
  10   7   0       58.17       52.06      5.48 o 
  11   7   0       10.15        7.46      3.56 o 
   0   8   0      156.57      111.79      6.68 o 
   1   8   0     1223.10     1165.85     23.92 o 
   2   8   0      355.66      355.89     14.73 o 
   3   8   0        2.30        0.47      4.34 o 
   4   8   0     3501.49     3567.41     78.04 o 
   5   8   0      262.56      278.82      8.27 o 
   6   8   0      428.31      401.89     10.26 o 
   7   8   0      193.20      185.11      7.72 o 
   8   8   0      426.07      436.97     12.21 o 
   9   8   0      162.61      164.87      8.06 o 
  10   8   0      109.72      116.07      6.66 o 
  11   8   0       43.16       48.02      4.48 o 
   1   9   0      511.36      572.22     26.07 o 
   2   9   0      109.51      128.56      9.76 o 
   3   9   0      354.96      339.42     26.57 o 
   4   9   0       55.74       61.33      4.91 o 
   5   9   0        7.91        5.98      3.89 o 
   6   9   0        6.91        7.95      6.89 o 
   7   9   0       47.17       42.91      4.62 o 
   8   9   0      276.51      273.42      9.74 o 
   9   9   0        6.38        5.53      4.03 o 
  10   9   0        1.85        2.95      3.57 o 
  11   9   0       10.39        4.31      3.93 o 
   0  10   0     2165.82     1982.18     27.19 o 
   1  10   0     5559.64     5187.24    104.00 o 
   2  10   0        1.89        0.78      4.26 o 
   3  10   0    12195.18    11279.09    489.13 o 
   4  10   0       59.88       43.22      4.41 o 
   5  10   0      815.69      728.11     32.02 o 
   6  10   0      116.81       97.01      6.20 o 
   7  10   0       98.58       90.52      6.02 o 
   8  10   0        0.01        3.10      4.17 o 
   9  10   0        0.12        2.15      5.41 o 
  10  10   0        5.68        6.77      7.23 o 
   1  11   0       17.48        4.84      4.44 o 
   2  11   0      478.85      497.31     10.74 o 
   3  11   0        0.11       57.12     78.19 o 
   4  11   0       25.32       29.01      4.71 o 
   5  11   0      443.66      375.36     10.45 o 
   6  11   0       30.78       25.51      5.04 o 
   7  11   0       51.91       36.47      4.75 o 
   8  11   0       33.58       30.94      4.96 o 
   9  11   0        5.27        3.96      8.14 o 
  10  11   0       39.39       37.87      4.30 o 
   0  12   0     1560.77     1640.18     27.10 o 
   1  12   0      715.18      660.19     12.67 o 
   2  12   0        9.59        9.51      4.03 o 
   3  12   0      283.29      279.47     29.68 o 
   4  12   0      192.62      161.34      7.71 o 
   5  12   0        5.32        2.41      4.09 o 
   6  12   0       12.78        7.51      4.32 o 
   7  12   0       79.60       71.72      5.97 o 
   8  12   0        7.46        2.74      6.31 o 
   9  12   0        1.10        8.37      3.40 o 
  10  12   0        0.36        0.18      3.38 o 
   1  13   0      365.09      291.94     23.20 o 
   2  13   0      796.22      684.12     30.82 o 
   3  13   0     1302.23      804.24    531.04 o 
   4  13   0      446.60      427.90     11.67 o 
   5  13   0       16.31        3.70     13.01 o 
   6  13   0      139.14      122.34      8.15 o 
   7  13   0       55.68       41.96      8.74 o 
   8  13   0       42.23       40.66      5.09 o 
   9  13   0        6.60        0.03     20.94 o 
  10  13   0        0.00        3.56      3.56 o 
   0  14   0       45.48       44.18      7.08 o 
   1  14   0     1315.60     1155.28     51.29 o 
   2  14   0       73.40       57.99      7.19 o 
   3  14   0     1703.47     1575.02     28.28 o 
   4  14   0       24.16       12.18     12.18 o 
   5  14   0      986.28      954.80     16.81 o 
   6  14   0      164.27      113.08      9.19 o 
   7  14   0       19.64       11.07      7.05 o 
   8  14   0       32.62       13.93     12.68 o 
   9  14   0      102.27       80.17      6.42 o 
   1  15   0      135.01      128.40     19.15 o 
   2  15   0       14.24       21.03      6.96 o 
   3  15   0       84.50      104.02      7.01 o 
   4  15   0     1113.13     1031.48     56.52 o 
   5  15   0        0.04       12.74     12.74 o 
   6  15   0      214.46      202.47     23.23 o 
   7  15   0       49.22       49.15     12.74 o 
   8  15   0       22.79       25.34      9.37 o 
   9  15   0        4.34        0.92      4.50 o 
   0  16   0       36.05       25.25      7.14 o 
   1  16   0      232.49      199.16      8.67 o 
   2  16   0       30.20       42.82      6.60 o 
   3  16   0       57.26       42.89      5.93 o 
   4  16   0       11.71        1.64      5.72 o 
   5  16   0        0.84        1.47      5.12 o 
   6  16   0      127.71      111.06      8.24 o 
   7  16   0       39.97       41.57      5.93 o 
   8  16   0        0.66        1.86      4.83 o 
   1  17   0        0.05        4.48      4.48 o 
   2  17   0        6.86        5.12      6.71 o 
   3  17   0       68.40       47.51      6.05 o 
   4  17   0        3.79        5.79      4.84 o 
   5  17   0       43.60       50.15      8.74 o 
   6  17   0       24.33        9.37      5.66 o 
   7  17   0        0.88        4.85      4.87 o 
   8  17   0        2.71        8.99      4.39 o 
   0  18   0       85.32       94.87      9.47 o 
   1  18   0       16.30        8.71      5.03 o 
   2  18   0        2.75        1.13      4.82 o 
   3  18   0       88.99       73.27      9.55 o 
   4  18   0      117.16      115.00     12.44 o 
   5  18   0      202.09      204.09      9.63 o 
   6  18   0       67.61       66.13      6.36 o 
   7  18   0      197.97      185.43     17.19 o 
   1  19   0       57.95       56.95      9.10 o 
   2  19   0       71.97       70.19      6.87 o 
   3  19   0        2.47        0.66      5.25 o 
   4  19   0       22.30       15.16      5.86 o 
   5  19   0       27.11       28.83      8.57 o 
   6  19   0      137.82       98.33      7.94 o 
   7  19   0        1.11        1.73      5.00 o 
   0  20   0      637.78      612.31     22.42 o 
   1  20   0       55.11       70.26      7.73 o 
   2  20   0      280.74      304.42     11.79 o 
   3  20   0      151.02      178.37     24.70 o 
   4  20   0       20.73       19.98      6.21 o 
   5  20   0        4.62        3.19      5.47 o 
   6  20   0       23.59       16.13      5.79 o 
   1  21   0       31.50       35.25      7.38 o 
   2  21   0       80.06       63.56      7.82 o 
   3  21   0        8.23        3.28      6.51 o 
   4  21   0       21.74       13.10      5.86 o 
   5  21   0        0.56        4.61      5.36 o 
   0  22   0       30.78       28.80      8.70 o 
   1  22   0       52.12       35.58     14.82 o 
   2  22   0       50.03       35.74      7.55 o 
   3  22   0       53.41       45.90      7.24 o 
   4  22   0       84.44       65.88      7.47 o 
   5  22   0       24.42       29.05      7.71 o 
   1  23   0       22.99       12.60      6.50 o 
   2  23   0       14.61        8.18     12.56 o 
   3  23   0       64.77       57.16      6.93 o 
   0  24   0       20.40       17.45      7.74 o 
   1  24   0        4.64       11.45      5.39 o 
 -12   1   1       26.04       34.99      8.84 o 
 -11   1   1        6.40        6.78      8.21 o 
 -10   1   1      167.77      203.39     14.88 o 
  -9   1   1        2.86        7.34      7.34 o 
  -8   1   1       10.00       10.27      5.96 o 
  -7   1   1       48.52       27.17      6.67 o 
  -6   1   1      565.09      623.47     16.48 o 
  -5   1   1     1092.91      962.57     18.96 o 
  -4   1   1      167.36      166.22      7.57 o 
  -3   1   1     7440.29     7333.39     38.75 o 
  -2   1   1       10.11        5.64      1.94 o 
  -1   1   1     1330.54     1458.53     11.56 o 
   0   1   1      448.93      474.16      6.42 o 
   1   1   1      417.60      416.72      7.42 o 
   2   1   1    12307.63    10627.63    180.89 o 
   3   1   1     2016.14     2037.42     22.34 o 
   4   1   1     1800.95     1706.77     23.24 o 
   5   1   1      602.83      631.93     16.01 o 
   6   1   1      631.27      639.91     17.29 o 
   7   1   1      211.46      216.42     11.55 o 
   8   1   1        1.04        6.98      5.20 o 
   9   1   1        1.96       11.46      4.63 o 
  10   1   1        2.53        1.67      4.45 o 
  11   1   1        0.11        2.97      4.15 o 
 -12   2   1       17.83        9.32      7.83 o 
 -11   2   1        7.90       15.07      7.97 o 
 -10   2   1      338.30      375.70     19.20 o 
  -9   2   1      151.32      185.12     12.81 o 
  -8   2   1      141.71      172.60     11.31 o 
  -7   2   1        6.07        9.45      5.02 o 
  -6   2   1        1.52        6.20      4.45 o 
  -5   2   1      394.40      435.05     13.17 o 
  -4   2   1      164.64      159.50      7.38 o 
  -3   2   1        3.99       32.01      3.11 o 
  -2   2   1      307.95      341.40      7.32 o 
  -1   2   1    26085.87    28422.83    238.77 o 
   0   2   1     1887.08     2432.08     15.95 o 
   1   2   1    17628.41    15173.53    181.46 o 
   2   2   1     2062.72     1783.51     18.22 o 
   3   2   1     5186.75     4738.41     33.83 o 
   4   2   1      481.05      442.34     12.22 o 
   5   2   1     3088.86     2815.77     33.10 o 
   6   2   1      111.41      101.14      8.39 o 
   7   2   1      723.56      664.22     18.84 o 
   8   2   1      383.16      385.08     15.24 o 
   9   2   1        3.43        1.32      5.05 o 
  10   2   1        0.07        2.39      4.19 o 
  11   2   1       19.27       13.79      4.67 o 
 -12   3   1       56.46       65.76      9.81 o 
 -11   3   1        4.45       11.39      6.91 o 
 -10   3   1       57.76       81.42     10.05 o 
  -9   3   1       16.37       24.95      8.08 o 
  -8   3   1       36.87       48.54      7.85 o 
  -7   3   1        0.26        9.62      4.85 o 
  -6   3   1      155.32      134.11      8.76 o 
  -5   3   1      549.18      691.89     16.29 o 
  -4   3   1      678.72      760.53     15.10 o 
  -3   3   1      552.67      622.94     11.96 o 
  -2   3   1     5609.16     6403.96     32.60 o 
  -1   3   1       18.83       20.46      2.46 o 
   0   3   1       14.66       27.72      2.53 o 
   1   3   1     3026.31     3324.00     21.95 o 
   2   3   1     1904.01     1612.97     17.53 o 
   3   3   1      410.29      421.18     10.44 o 
   4   3   1      586.93      653.30     15.18 o 
   5   3   1      134.77       98.35      7.49 o 
   6   3   1       83.46       83.36      7.96 o 
   7   3   1       30.65       19.72      7.33 o 
   8   3   1       96.01       79.48      8.60 o 
   9   3   1       73.55       59.92      7.91 o 
  10   3   1       40.87       46.47      6.13 o 
  11   3   1       34.07       27.18      5.43 o 
 -12   4   1        2.14        0.56      6.73 o 
 -11   4   1       85.11       96.96     10.51 o 
 -10   4   1      211.64      248.80     14.88 o 
  -9   4   1      843.80      971.56     26.35 o 
  -8   4   1      115.89      141.10     11.08 o 
  -7   4   1      670.04      735.11     20.31 o 
  -6   4   1      140.96      113.49      9.03 o 
  -5   4   1      381.88      478.18     13.75 o 
  -4   4   1      104.42      106.31      6.56 o 
  -3   4   1        0.77        4.56      2.75 o 
  -2   4   1      680.75      835.51     13.00 o 
  -1   4   1     1014.56     1045.56     13.46 o 
   0   4   1     4293.82     5190.04     28.96 o 
   1   4   1     3442.98     3844.26     25.55 o 
   2   4   1       32.77       26.73      3.30 o 
   3   4   1     2596.11     2400.73     24.40 o 
   4   4   1      313.47      331.51     10.72 o 
   5   4   1       11.18       14.79      4.66 o 
   6   4   1      772.81      767.04     19.71 o 
   7   4   1      613.52      680.01     19.28 o 
   8   4   1      554.95      538.76     18.64 o 
   9   4   1      142.34      128.59      5.11 o 
  10   4   1      131.08      114.45      8.71 o 
  11   4   1       46.48       37.23      5.09 o 
 -12   5   1       17.22       16.65      6.48 o 
 -11   5   1       14.41       17.12      6.25 o 
 -10   5   1       19.04       13.74      7.60 o 
  -9   5   1       38.31       30.82      8.76 o 
  -8   5   1      105.36      121.28     10.93 o 
  -7   5   1       19.78       20.41      6.50 o 
  -6   5   1      100.79      110.77      8.41 o 
  -5   5   1      727.22      651.58     16.21 o 
  -4   5   1      539.20      508.96     13.05 o 
  -3   5   1      462.57      375.57     10.17 o 
  -2   5   1      440.71      507.03     10.80 o 
  -1   5   1      621.05      780.41     12.69 o 
   0   5   1     1510.59     1608.43     17.83 o 
   1   5   1       18.92       18.45      3.43 o 
   2   5   1      114.51      124.15      6.02 o 
   3   5   1      203.88      183.48      7.39 o 
   4   5   1        2.64        6.32      4.09 o 
   5   5   1        0.02        1.75      4.51 o 
   6   5   1      109.35      107.84      8.96 o 
   7   5   1       47.66       50.38      9.20 o 
   8   5   1       34.35       34.67      8.24 o 
   9   5   1       21.62       17.92      6.52 o 
  10   5   1        0.25        5.32      4.95 o 
  11   5   1        8.30       10.84      4.14 o 
 -11   6   1       30.80       17.72      8.08 o 
 -10   6   1       90.51      128.81     11.46 o 
  -9   6   1      518.39      553.42     20.78 o 
  -8   6   1      676.50      714.38     21.58 o 
  -7   6   1     1082.07     1156.42     25.13 o 
  -6   6   1     1824.66     1865.64     29.89 o 
  -5   6   1     1649.66     1649.33     25.84 o 
  -4   6   1     1494.81     1619.05     23.31 o 
  -3   6   1     1036.31     1238.33     19.00 o 
  -2   6   1     3611.34     3897.63     30.46 o 
  -1   6   1        2.03        3.44      3.16 o 
   0   6   1     1032.14     1191.94     16.80 o 
   1   6   1     2331.51     2631.82     24.44 o 
   2   6   1      600.77      573.47     12.30 o 
   3   6   1     4878.69     4476.15     35.45 o 
   4   6   1     1295.45     1249.13     20.83 o 
   5   6   1      836.56      747.20     18.21 o 
   6   6   1      336.03      323.83     13.23 o 
   7   6   1      707.92      773.92     21.21 o 
   8   6   1      319.32      328.28     14.79 o 
   9   6   1      170.25      186.21     11.86 o 
  10   6   1       94.23      117.43      8.81 o 
 -11   7   1        1.95        6.12      6.51 o 
 -10   7   1        0.32        4.05      6.62 o 
  -9   7   1       91.78      103.54     10.55 o 
  -8   7   1        5.22       18.94      6.69 o 
  -7   7   1        1.53       15.13      5.99 o 
  -6   7   1      529.73      603.88     17.64 o 
  -5   7   1      381.24      384.24     13.40 o 
  -4   7   1      326.25      387.82     12.13 o 
  -3   7   1     1657.83     1816.50     23.58 o 
  -2   7   1     6295.35     6344.96     40.93 o 
  -1   7   1     1369.25     1575.57     20.59 o 
   0   7   1      316.00      333.15     10.00 o 
   1   7   1        5.81        4.91      3.13 o 
   2   7   1      217.74      239.74      9.00 o 
   3   7   1       48.76       32.78      5.45 o 
   4   7   1       25.01       27.06      4.90 o 
   5   7   1        2.43        9.01      4.68 o 
   6   7   1        1.36        1.24      5.25 o 
   7   7   1       14.31       17.47      6.59 o 
   8   7   1        0.00        1.00      6.69 o 
   9   7   1        1.49        4.97      5.64 o 
  10   7   1       20.91       19.71      6.57 o 
 -11   8   1        3.08        4.32      6.10 o 
 -10   8   1        5.00        7.99      6.12 o 
  -9   8   1      113.15       95.36     10.32 o 
  -8   8   1        1.76        0.00      6.38 o 
  -7   8   1       77.29       82.52      8.73 o 
  -6   8   1        6.07        9.86      5.99 o 
  -5   8   1       20.80        0.72      5.49 o 
  -4   8   1      419.03      480.66     13.92 o 
  -3   8   1      576.77      536.34     13.52 o 
  -2   8   1     4449.84     4093.36     34.71 o 
  -1   8   1     1420.03     1302.76     19.80 o 
   0   8   1     1990.99     2095.54     25.28 o 
   1   8   1       35.38       35.71      4.64 o 
   2   8   1     2485.23     2660.71     28.77 o 
   3   8   1        0.20        0.30      3.94 o 
   4   8   1     1794.81     1680.14     25.03 o 
   5   8   1      500.41      481.71     15.55 o 
   6   8   1      396.50      345.45     14.12 o 
   7   8   1      109.69      104.23      9.70 o 
   8   8   1      220.73      198.66     11.78 o 
   9   8   1       10.42       13.38      5.88 o 
  10   8   1        0.57        5.09      5.09 o 
 -11   9   1       43.95       45.20      6.76 o 
 -10   9   1        6.18        3.33      6.73 o 
  -9   9   1       19.42       21.89      6.78 o 
  -8   9   1       74.63       58.83      8.12 o 
  -7   9   1        4.73        6.44      6.44 o 
  -6   9   1      615.02      684.69     19.79 o 
  -5   9   1       67.37       86.28      8.66 o 
  -4   9   1       83.29       93.49      6.85 o 
  -3   9   1        0.01        3.57      4.14 o 
  -2   9   1      170.66      163.15      8.53 o 
  -1   9   1      198.38      159.64      7.92 o 
   0   9   1      689.72      658.24     15.93 o 
   1   9   1       10.53       36.87      4.63 o 
   2   9   1        2.60        4.83      4.83 o 
   3   9   1       72.61       35.64      5.92 o 
   4   9   1      998.28      864.84     20.07 o 
   5   9   1     1417.81     1374.45     25.36 o 
   6   9   1      433.46      392.11     14.89 o 
   7   9   1       12.54        1.41      6.23 o 
   8   9   1        7.91        6.91      5.43 o 
   9   9   1        0.08        6.43      4.69 o 
  10   9   1       12.15        6.36      5.92 o 
 -11  10   1        9.61       14.37      6.47 o 
 -10  10   1        3.76       12.77      6.47 o 
  -9  10   1      205.19      229.44     13.73 o 
  -8  10   1        0.87        2.69      6.36 o 
  -7  10   1      136.29      145.83     10.48 o 
  -6  10   1      695.19      663.02     20.13 o 
  -5  10   1     1615.27     1557.18     27.80 o 
  -4  10   1      246.31      276.66     11.30 o 
  -3  10   1       30.05       25.46      5.96 o 
  -2  10   1      268.64      216.94     10.19 o 
  -1  10   1        0.01        0.35      3.89 o 
   0  10   1       28.62       29.77      6.34 o 
   1  10   1       28.76       36.12      5.53 o 
   2  10   1      509.74      562.04     15.61 o 
   3  10   1      553.85      498.86     15.36 o 
   4  10   1      266.21      263.46     12.31 o 
   5  10   1       75.59       71.09      8.65 o 
   6  10   1        0.22        3.59      5.85 o 
   7  10   1       11.84       11.02      6.48 o 
   8  10   1       76.44       67.02      8.13 o 
   9  10   1       10.49       12.23      6.01 o 
  10  10   1       18.34       10.32      5.91 o 
 -10  11   1        7.46        1.10      6.82 o 
  -9  11   1        1.82        1.70      6.37 o 
  -8  11   1        2.88        7.66      5.59 o 
  -7  11   1       20.01       19.19      6.21 o 
  -6  11   1       68.68       65.06      7.62 o 
  -5  11   1      202.03      193.05     10.70 o 
  -4  11   1      137.86      107.00      9.09 o 
  -3  11   1     1536.71     1573.06     26.15 o 
  -2  11   1      162.72      153.00      9.54 o 
  -1  11   1      151.54      203.43     10.43 o 
   0  11   1      148.64      130.71      9.94 o 
   1  11   1       32.70       36.51      6.00 o 
   2  11   1     1343.43     1288.98     23.94 o 
   3  11   1      609.25      575.45     16.84 o 
   4  11   1      126.70      105.94      8.87 o 
   5  11   1      331.59      308.21     14.17 o 
   6  11   1      333.62      345.73     15.03 o 
   7  11   1      284.29      250.04     13.38 o 
   8  11   1       76.77       81.06      8.99 o 
   9  11   1       13.77       21.45      5.51 o 
  10  11   1       21.98       12.79      5.90 o 
 -10  12   1        1.38       13.03      5.17 o 
  -9  12   1        4.71        5.62      6.10 o 
  -8  12   1       23.33       18.97      6.52 o 
  -7  12   1       26.23        1.57      7.44 o 
  -6  12   1       32.42       40.76      7.88 o 
  -5  12   1      306.43      281.00     13.50 o 
  -4  12   1      799.00      784.20     20.45 o 
  -3  12   1      407.70      349.40     14.54 o 
  -2  12   1     1683.11     1751.65     28.18 o 
  -1  12   1      806.88      752.31     19.01 o 
   0  12   1     1746.08     1706.21     28.30 o 
   1  12   1      610.15      680.15     18.15 o 
   2  12   1     2570.92     2543.26     33.77 o 
   3  12   1      774.53      813.40     19.94 o 
   4  12   1      933.60      923.74     21.88 o 
   5  12   1      270.01      300.66     13.86 o 
   6  12   1      195.05      200.87     12.23 o 
   7  12   1        5.07        6.51      6.51 o 
   8  12   1       34.02       35.91      7.49 o 
   9  12   1        2.92        2.89      5.46 o 
 -10  13   1        1.67        0.55      5.30 o 
  -9  13   1        1.28        1.71      5.43 o 
  -8  13   1       29.52       12.43      7.13 o 
  -7  13   1       45.74       56.86      9.32 o 
  -6  13   1        3.73        1.53      6.52 o 
  -5  13   1      282.60      290.23     14.25 o 
  -4  13   1      457.23      423.83     16.20 o 
  -3  13   1      845.18      766.58     20.27 o 
  -2  13   1      208.88      213.90     11.76 o 
  -1  13   1      243.98      220.45     12.04 o 
   0  13   1        7.57       11.86     11.86 o 
   1  13   1        0.01       10.28      5.34 o 
   2  13   1      149.23      153.36     11.74 o 
   3  13   1      159.21      140.94     12.21 o 
   4  13   1      142.70      138.64     19.02 o 
   5  13   1        7.39       11.25     11.25 o 
   6  13   1        0.29        9.64      9.64 o 
   7  13   1        6.63        2.58      6.40 o 
   8  13   1        3.53        5.09      6.43 o 
   9  13   1       13.33        9.18      5.57 o 
 -10  14   1        5.47        0.53      6.30 o 
  -9  14   1        0.87        2.83      6.53 o 
  -8  14   1       78.38       80.24     10.04 o 
  -7  14   1        6.09        6.72      6.99 o 
  -6  14   1      164.43      141.71     11.45 o 
  -5  14   1      216.90      228.93     13.70 o 
  -4  14   1       22.06       25.59      7.56 o 
  -3  14   1       28.47        0.94      5.63 o 
  -2  14   1      298.28      239.19     12.39 o 
  -1  14   1      561.11      561.44     17.89 o 
   0  14   1      570.91      525.00     18.23 o 
   1  14   1      623.74      575.66     19.22 o 
   2  14   1      425.38      402.27     16.29 o 
   3  14   1       26.04       15.16      7.42 o 
   4  14   1      234.81      212.66     12.55 o 
   5  14   1       66.53       68.18      7.90 o 
   6  14   1      102.00      122.22     10.66 o 
   7  14   1       30.34       11.02      7.80 o 
   8  14   1        7.67        3.07      6.82 o 
   9  14   1       33.50       25.46      6.93 o 
  -9  15   1        0.69        8.23      8.23 o 
  -8  15   1        0.87        9.12      9.12 o 
  -7  15   1       40.86       12.51     12.51 o 
  -6  15   1        0.74       11.88     11.88 o 
  -5  15   1       79.54       54.94     10.06 o 
  -4  15   1      297.27      266.62     14.35 o 
  -3  15   1      615.73      614.05     19.76 o 
  -2  15   1      104.71       84.42      9.57 o 
  -1  15   1      189.45      187.91     12.35 o 
   0  15   1       25.90       11.00     11.00 o 
   1  15   1      450.61      445.99     17.58 o 
   2  15   1      336.99      316.45     15.13 o 
   3  15   1      105.18       84.28      9.01 o 
   4  15   1      135.94      131.70     11.31 o 
   5  15   1       10.48        5.26      7.14 o 
   6  15   1       16.23        5.91      7.86 o 
   7  15   1       65.80       60.76      9.11 o 
   8  15   1       16.96       17.64      6.80 o 
  -9  16   1       47.43       55.62      8.08 o 
  -8  16   1      101.62      107.22     12.25 o 
  -7  16   1      249.76      285.08     16.67 o 
  -6  16   1      277.47      276.84     15.86 o 
  -5  16   1      147.49      122.53     10.84 o 
  -4  16   1      812.39      806.00     23.05 o 
  -3  16   1       45.28       55.14      7.74 o 
  -2  16   1        0.01        7.27      5.13 o 
  -1  16   1       86.66      102.25      9.93 o 
   0  16   1       74.64       80.59     11.00 o 
   1  16   1        0.62        6.99      6.99 o 
   2  16   1      152.08      142.53     11.04 o 
   3  16   1       18.56        8.98      7.36 o 
   4  16   1       57.69       62.67      8.09 o 
   5  16   1       58.91       64.30      9.09 o 
   6  16   1       38.54       48.26      7.95 o 
   7  16   1      134.12      143.99     11.22 o 
   8  16   1      112.12      119.46     10.84 o 
  -8  17   1       53.59       48.95      8.75 o 
  -7  17   1       98.86      101.24     11.16 o 
  -6  17   1        0.08        5.94      7.10 o 
  -5  17   1      503.45      534.76     20.69 o 
  -4  17   1       79.87       67.85     10.43 o 
  -3  17   1       85.17      103.23     10.06 o 
  -2  17   1      129.42      150.82     11.31 o 
  -1  17   1        7.72        6.47      6.47 o 
   0  17   1       25.41       28.08      7.18 o 
   1  17   1      290.47      304.11     14.80 o 
   2  17   1        0.48        5.52      5.97 o 
   3  17   1       87.94       93.68      9.36 o 
   4  17   1        0.02        6.78      6.91 o 
   5  17   1      138.34      137.93     12.49 o 
   6  17   1       58.34       83.05     10.88 o 
   7  17   1        5.24        1.08      7.78 o 
  -8  18   1       12.47       17.14      7.61 o 
  -7  18   1        0.04        0.60      6.83 o 
  -6  18   1        2.36       18.93      6.71 o 
  -5  18   1       60.14       65.54     10.46 o 
  -4  18   1       63.72       61.48      8.94 o 
  -3  18   1        0.24        4.10      7.15 o 
  -2  18   1        0.04        5.84      7.38 o 
  -1  18   1      105.72      130.41     11.88 o 
   0  18   1        1.80        8.85      8.85 o 
   1  18   1      228.96      246.53     15.75 o 
   2  18   1      249.94      303.69     15.29 o 
   3  18   1       11.36       11.10      6.40 o 
   4  18   1        1.86        6.43      7.31 o 
   5  18   1      140.43      128.05     12.14 o 
   6  18   1       14.45       12.20      7.59 o 
   7  18   1        1.01        2.81      5.26 o 
  -7  19   1        3.74        4.27      7.26 o 
  -6  19   1       82.92       82.81     11.12 o 
  -5  19   1       31.73       46.54      8.83 o 
  -4  19   1        1.21        3.10      7.04 o 
  -3  19   1       93.83       74.55     10.81 o 
  -2  19   1       25.88       17.79      8.22 o 
  -1  19   1       17.93       17.51      8.36 o 
   0  19   1       24.54        0.00      9.10 o 
   1  19   1      122.97      118.85     13.88 o 
   2  19   1        6.98        1.24      8.55 o 
   3  19   1       25.30        9.66      8.97 o 
   4  19   1       84.24      117.55     10.82 o 
   5  19   1       65.73       69.22      9.00 o 
   6  19   1        0.10        4.11      6.08 o 
  -7  20   1        8.84       20.98      7.04 o 
  -6  20   1      294.70      292.29     16.96 o 
  -5  20   1       75.98       76.42     11.56 o 
  -4  20   1       69.37       62.35     10.63 o 
  -3  20   1       93.69       59.16     11.83 o 
  -2  20   1       63.26       70.39     10.77 o 
  -1  20   1        0.34        1.98      7.79 o 
   0  20   1        7.82        1.28      9.75 o 
   1  20   1        0.84        9.70      9.70 o 
   2  20   1        8.10        0.00      7.83 o 
   3  20   1       58.39       66.91      9.78 o 
   4  20   1       17.59        3.71      9.01 o 
   5  20   1       48.41       54.51      9.93 o 
   6  20   1       25.86       24.93      7.71 o 
  -6  21   1       10.97        7.03      7.97 o 
  -5  21   1        8.24        6.48      7.87 o 
  -4  21   1       42.93       31.42     10.16 o 
  -3  21   1       64.57       71.03     10.66 o 
  -2  21   1      133.94      122.17     13.05 o 
  -1  21   1        5.39        5.41      9.11 o 
   0  21   1       12.94       12.98     12.98 o 
   1  21   1       13.22        7.20      9.39 o 
   2  21   1       77.25       65.30     11.38 o 
   3  21   1       23.64       12.19     10.10 o 
   4  21   1       10.14       14.57      7.44 o 
   5  21   1       31.42       33.41      8.31 o 
  -5  22   1        2.43       11.16      6.64 o 
  -4  22   1       17.01       18.68      7.92 o 
  -3  22   1       52.10       53.96     11.24 o 
  -2  22   1       62.80       82.04     12.55 o 
  -1  22   1       64.93       78.43     12.12 o 
   0  22   1      127.99      163.76     13.95 o 
   1  22   1      199.07      211.44     16.02 o 
   2  22   1      191.16      216.68     15.98 o 
   3  22   1      104.81      134.93     12.49 o 
   4  22   1       11.50       21.74      8.69 o 
  -4  23   1       14.94       20.98      9.24 o 
  -3  23   1        4.82        4.11      7.70 o 
  -2  23   1        4.16        5.59      9.33 o 
  -1  23   1        5.19        2.11      9.40 o 
   0  23   1        9.43       11.34     11.34 o 
   1  23   1       60.01       12.91     12.91 o 
   2  23   1        0.00        9.38      9.38 o 
   3  23   1        0.35        1.96      7.79 o 
  -1  24   1       80.92       89.59     10.59 o 
   0  24   1       63.17       80.09     11.32 o 
 -12   0   2        6.37        1.68      6.97 o 
 -11   0   2      234.77      221.16     14.74 o 
 -10   0   2      224.51      250.99     14.93 o 
  -9   0   2       12.96        9.21      6.03 o 
  -8   0   2       94.64      101.30      8.55 o 
  -7   0   2      256.30      282.88     13.49 o 
  -6   0   2     2006.11     2341.65     32.35 o 
  -5   0   2      835.65      835.80     17.28 o 
  -4   0   2      523.53      672.13     13.52 o 
  -3   0   2     6241.75     4666.72     28.45 o 
  -2   0   2     5535.72     4522.18     24.15 o 
  -1   0   2    12386.86    13814.50    169.94 o 
   0   0   2     4935.87     5624.85     29.64 o 
   1   0   2    12782.28    11950.00    198.65 o 
   2   0   2     1068.89     1089.94     16.46 o 
   3   0   2     4943.48     4965.32     38.32 o 
   4   0   2      222.38      229.57      9.27 o 
   5   0   2        7.74        1.04      5.22 o 
   6   0   2      488.50      411.41     14.37 o 
   7   0   2     1369.74     1314.40     26.70 o 
   8   0   2      129.31      121.30     10.56 o 
   9   0   2       42.24       51.13      6.72 o 
  10   0   2        0.00        5.61      5.61 o 
 -12   1   2        0.22        6.72      6.72 o 
 -11   1   2        5.56       31.75      6.90 o 
 -10   1   2       15.06        6.47      8.52 o 
  -9   1   2       42.07       47.34      8.58 o 
  -8   1   2       24.59       19.86      6.90 o 
  -7   1   2       73.80       87.09      8.73 o 
  -6   1   2      502.10      565.86     15.78 o 
  -5   1   2      332.94      349.18     11.71 o 
  -4   1   2      856.24      965.80     16.49 o 
  -3   1   2     3991.77     4066.71     28.92 o 
  -2   1   2      834.50      999.26     12.32 o 
  -1   1   2     4184.31     5522.62     26.74 o 
   0   1   2      986.42      933.39     12.93 o 
   1   1   2     2234.58     2303.69     21.36 o 
   2   1   2      822.05      831.49     14.46 o 
   3   1   2     5801.79     5633.59     40.91 o 
   4   1   2       97.45       98.79      6.83 o 
   5   1   2     1045.92      933.87     19.84 o 
   6   1   2       25.58       16.67      5.80 o 
   7   1   2       40.98       40.96      7.58 o 
   8   1   2        4.37        3.91      5.56 o 
   9   1   2       84.58       86.89      8.00 o 
  10   1   2        4.88        9.51      5.05 o 
 -12   2   2        0.07        5.41      6.02 o 
 -11   2   2      145.23      141.42     12.77 o 
 -10   2   2      187.70      216.36     14.21 o 
  -9   2   2      178.93      194.95     13.84 o 
  -8   2   2      413.13      458.55     17.33 o 
  -7   2   2       42.85       35.76      5.97 o 
  -6   2   2       57.24       56.43      6.26 o 
  -5   2   2       12.93        0.58      3.49 o 
  -4   2   2      134.31      159.98      3.03 o 
  -3   2   2      434.94      417.86      2.60 o 
  -2   2   2      163.38      172.67      5.92 o 
  -1   2   2     3150.37     3284.95     22.06 o 
   0   2   2      666.38      429.72      1.94 o 
   1   2   2       18.29       23.94      3.35 o 
   2   2   2     2109.27     2109.16     22.79 o 
   3   2   2      758.33      747.36     15.45 o 
   4   2   2       42.79       52.91      5.41 o 
   5   2   2       93.03      108.11      7.70 o 
   6   2   2       85.62       69.17      7.27 o 
   7   2   2      155.79      150.77     10.20 o 
   8   2   2      133.86      148.56     10.20 o 
   9   2   2       16.44       22.67      5.35 o 
  10   2   2       36.83       31.13      5.62 o 
 -12   3   2        0.68        1.59      5.68 o 
 -11   3   2      113.51      125.95     10.80 o 
 -10   3   2       15.25       18.27      9.36 o 
  -9   3   2       93.81       89.42     11.18 o 
  -8   3   2        0.09        6.93      6.93 o 
  -7   3   2       12.91       14.79      5.33 o 
  -6   3   2      268.78      296.17     12.09 o 
  -5   3   2      136.23      157.25      8.16 o 
  -4   3   2      433.87      423.71     11.40 o 
  -3   3   2     1634.40     1786.34     20.68 o 
  -2   3   2     1137.65     1190.01     15.50 o 
  -1   3   2      118.58       50.30      6.26 o 
   0   3   2     4642.53     5154.23     30.02 o 
   1   3   2     2875.23     2873.38     24.21 o 
   2   3   2      785.29      663.21     13.36 o 
   3   3   2     1061.22      981.04     17.76 o 
   4   3   2      137.55      130.22      7.85 o 
   5   3   2     1557.66     1465.75     25.51 o 
   6   3   2      113.43      100.17      8.91 o 
   7   3   2     1293.05     1243.85     26.57 o 
   8   3   2       20.67       23.79      6.56 o 
   9   3   2       26.05       20.52      5.45 o 
  10   3   2       31.12       28.07      5.99 o 
 -12   4   2       27.24       22.55      7.57 o 
 -11   4   2       14.27        4.54      7.56 o 
 -10   4   2      262.28      262.44     15.50 o 
  -9   4   2      264.05      306.11     15.29 o 
  -8   4   2       19.93       17.47      7.27 o 
  -7   4   2      613.82      618.48     18.33 o 
  -6   4   2       51.61       58.36      6.68 o 
  -5   4   2     1978.36     1964.23     26.95 o 
  -4   4   2       98.86       89.48      5.78 o 
  -3   4   2      864.26      800.86     14.62 o 
  -2   4   2     1791.56     1910.25     20.72 o 
  -1   4   2    10164.12    10191.80    186.76 o 
   0   4   2     5646.34     6152.80     34.47 o 
   1   4   2      487.22      433.72      9.95 o 
   2   4   2       95.37       97.69      5.66 o 
   3   4   2      295.06      307.31     10.16 o 
   4   4   2       19.37       20.95      4.58 o 
   5   4   2     1321.34     1281.45     24.36 o 
   6   4   2       18.70       12.02      5.52 o 
   7   4   2      722.27      694.47     20.36 o 
   8   4   2       67.62       48.55      7.84 o 
   9   4   2       42.42       39.48      7.13 o 
  10   4   2       13.33       14.77      4.40 o 
 -12   5   2       44.49       45.90      7.79 o 
 -11   5   2        5.73       15.14      6.64 o 
 -10   5   2      145.39      176.64     13.46 o 
  -9   5   2      434.69      411.73     17.96 o 
  -8   5   2        0.22        0.48      6.87 o 
  -7   5   2       24.07       19.98      5.71 o 
  -6   5   2       65.26       57.37      6.45 o 
  -5   5   2     3026.14     3179.50     34.02 o 
  -4   5   2     1813.19     1828.06     24.26 o 
  -3   5   2     2252.51     2540.15     25.92 o 
  -2   5   2     5824.00     6748.58     40.17 o 
  -1   5   2      312.86      277.36      8.74 o 
   0   5   2        8.05        2.90      3.22 o 
   1   5   2      253.26      213.78      7.61 o 
   2   5   2       91.26       83.49      5.79 o 
   3   5   2      296.95      274.56     10.05 o 
   4   5   2       45.83       42.99      5.53 o 
   5   5   2       48.36       27.74      6.97 o 
   6   5   2       85.41       81.63      8.07 o 
   7   5   2       57.53       65.61      8.32 o 
   8   5   2       82.82       79.61      9.26 o 
   9   5   2       60.06       67.10      7.97 o 
  10   5   2       17.79       16.88      5.30 o 
 -12   6   2        5.39        3.88      5.79 o 
 -11   6   2       73.79       88.61      9.20 o 
 -10   6   2      256.62      259.19     14.44 o 
  -9   6   2      146.84      173.97     12.15 o 
  -8   6   2      337.03      369.92     16.00 o 
  -7   6   2        0.51        8.27      5.31 o 
  -6   6   2       15.30       24.50      6.06 o 
  -5   6   2       90.17       80.26      6.88 o 
  -4   6   2      521.06      559.20     14.25 o 
  -3   6   2      414.66      392.68     11.49 o 
  -2   6   2     2222.87     2467.21     25.54 o 
  -1   6   2      746.37      788.30     14.61 o 
   0   6   2       36.50       54.40      4.49 o 
   1   6   2      455.53      482.19     11.50 o 
   2   6   2      153.81      159.79      7.35 o 
   3   6   2     1148.19     1085.06     19.22 o 
   4   6   2      101.41      102.40      7.71 o 
   5   6   2      236.20      191.71     10.51 o 
   6   6   2      260.25      211.66     11.92 o 
   7   6   2       82.24       70.97      9.05 o 
   8   6   2      201.26      223.89     12.71 o 
   9   6   2        1.08        5.57      5.57 o 
  10   6   2       58.45       52.14      6.80 o 
 -12   7   2       19.95        8.99      6.04 o 
 -11   7   2       21.21       34.68      7.25 o 
 -10   7   2       18.07       10.79      7.67 o 
  -9   7   2        0.01        1.67      6.87 o 
  -8   7   2        1.12        3.16      6.16 o 
  -7   7   2       64.41       75.82      9.04 o 
  -6   7   2      380.22      408.30     15.07 o 
  -5   7   2       36.47       30.57      5.88 o 
  -4   7   2        0.32        1.94      4.21 o 
  -3   7   2      981.49     1087.09     19.30 o 
  -2   7   2      156.74      210.02      8.53 o 
  -1   7   2     1413.26     1619.69     21.88 o 
   0   7   2      255.60      265.34      9.08 o 
   1   7   2      214.06      231.76      8.97 o 
   2   7   2      705.15      615.26     14.10 o 
   3   7   2      143.34      131.74      7.54 o 
   4   7   2     2421.23     2345.90     30.26 o 
   5   7   2      182.02      150.11     10.09 o 
   6   7   2      119.43      125.56      9.72 o 
   7   7   2        0.48        0.51      6.02 o 
   8   7   2        7.63        7.51      6.87 o 
   9   7   2       13.21       14.39      6.55 o 
  10   7   2       17.71       16.00      5.19 o 
 -11   8   2       17.84       29.83      7.20 o 
 -10   8   2      107.54      134.48     10.66 o 
  -9   8   2       88.17      113.81     10.24 o 
  -8   8   2      253.50      275.31     14.00 o 
  -7   8   2      882.36      933.86      6.73 o 
  -6   8   2     2358.05     1697.20      7.23 o 
  -5   8   2     2402.07     2332.73     31.91 o 
  -4   8   2       60.26       69.97      6.85 o 
  -3   8   2     1091.82     1035.07     19.52 o 
  -2   8   2       85.64       85.04      6.14 o 
  -1   8   2       34.24       23.71      4.96 o 
   0   8   2      809.76      873.48     17.26 o 
   1   8   2      113.06      120.35      6.94 o 
   2   8   2       97.20      106.89      7.13 o 
   3   8   2      909.50      950.29     18.95 o 
   4   8   2        1.08        6.87      5.57 o 
   5   8   2      143.06      162.75     10.07 o 
   6   8   2        0.24        5.85      6.11 o 
   7   8   2      244.78      230.38     13.47 o 
   8   8   2      134.00      143.98     10.86 o 
   9   8   2       46.13       45.89      6.98 o 
  10   8   2       43.37       39.08      6.01 o 
 -11   9   2        0.39        0.51      5.76 o 
 -10   9   2        0.63        6.19      6.62 o 
  -9   9   2       77.65       82.89      9.11 o 
  -8   9   2      123.80      144.36     11.22 o 
  -7   9   2        3.74        3.02      5.95 o 
  -6   9   2       81.57       87.14      8.91 o 
  -5   9   2       10.19       21.80      5.73 o 
  -4   9   2        0.07        3.69      4.41 o 
  -3   9   2      757.00      773.64     17.79 o 
  -2   9   2     1105.96     1234.97     21.73 o 
  -1   9   2       73.23      104.32      7.04 o 
   0   9   2      415.88      478.71     13.57 o 
   1   9   2        5.30        6.01      4.40 o 
   2   9   2        1.91        1.01      4.01 o 
   3   9   2      162.24      180.11      9.77 o 
   4   9   2      298.55      266.95     12.10 o 
   5   9   2       52.67       49.91      7.51 o 
   6   9   2      483.86      429.91     16.59 o 
   7   9   2       97.15      112.99      9.92 o 
   8   9   2       45.31       33.72      7.91 o 
   9   9   2       15.54       10.64      6.44 o 
 -11  10   2        5.50        5.66      6.16 o 
 -10  10   2        0.93        6.17      6.17 o 
  -9  10   2       52.72       53.39      8.55 o 
  -8  10   2        2.57        7.07      7.07 o 
  -7  10   2        3.19        6.18      6.18 o 
  -6  10   2        0.02        2.34      5.22 o 
  -5  10   2      110.84       95.90      8.94 o 
  -4  10   2      434.71      449.85     14.85 o 
  -3  10   2       25.31       18.59      5.26 o 
  -2  10   2     1698.91     1746.52     26.80 o 
  -1  10   2      267.97      238.75     10.13 o 
   0  10   2     2246.39     2136.69     28.76 o 
   1  10   2      292.28      262.67     10.72 o 
   2  10   2     1284.08     1284.22     23.53 o 
   3  10   2      956.34      917.16     20.40 o 
   4  10   2     1709.23     1670.84     27.88 o 
   5  10   2       27.20       35.70      6.80 o 
   6  10   2      290.22      308.44     14.30 o 
   7  10   2        2.37        7.96      5.68 o 
   8  10   2        0.31        4.02      5.26 o 
   9  10   2       15.47       24.53      6.30 o 
 -11  11   2       14.61        8.66      5.80 o 
 -10  11   2        0.00        0.57      5.85 o 
  -9  11   2        2.18        1.11      6.09 o 
  -8  11   2       85.19       84.43      9.21 o 
  -7  11   2      229.66      215.53     13.15 o 
  -6  11   2       10.87        7.81      6.19 o 
  -5  11   2        8.23        5.89      5.89 o 
  -4  11   2        2.63        6.28      5.25 o 
  -3  11   2       26.79       34.60      5.63 o 
  -2  11   2       27.49       19.40      5.89 o 
  -1  11   2        0.46        5.27      5.27 o 
   0  11   2        0.28        3.47      5.11 o 
   1  11   2       60.63       57.76      6.79 o 
   2  11   2       14.62       16.44     16.44 o 
   3  11   2        9.58       19.62      6.52 o 
   4  11   2      842.92      808.54     21.20 o 
   5  11   2      183.48      182.05     11.09 o 
   6  11   2       83.86       79.73      9.60 o 
   7  11   2       37.12       30.24      8.09 o 
   8  11   2       40.39       60.62      7.64 o 
   9  11   2        4.85       10.50      5.32 o 
 -10  12   2        3.49        7.78      5.68 o 
  -9  12   2       14.86        0.00      7.21 o 
  -8  12   2        1.15        5.11      5.52 o 
  -7  12   2       50.62       39.22      8.87 o 
  -6  12   2       24.47       33.65      6.81 o 
  -5  12   2      254.57      254.32     13.25 o 
  -4  12   2       37.25       32.39      6.64 o 
  -3  12   2        4.47        3.76      5.60 o 
  -2  12   2      315.89      331.39     13.45 o 
  -1  12   2     1389.46     1206.32      5.66 o 
   0  12   2      636.57      598.77      5.52 o 
   1  12   2     1408.22     1202.19      5.95 o 
   2  12   2      749.11      723.81     19.45 o 
   3  12   2      671.70      694.70     19.08 o 
   4  12   2       14.06        5.87      7.72 o 
   5  12   2       75.56       64.54      8.69 o 
   6  12   2        0.74        3.48      6.20 o 
   7  12   2        6.45       14.87      6.37 o 
   8  12   2        6.52       20.78      6.20 o 
   9  12   2        1.93        3.78      4.68 o 
 -10  13   2        3.85        0.53      6.36 o 
  -9  13   2       19.78       13.34      7.78 o 
  -8  13   2       41.78       44.78      8.26 o 
  -7  13   2        0.03        2.25      6.10 o 
  -6  13   2       39.51       30.36      7.63 o 
  -5  13   2      421.15      385.89     15.99 o 
  -4  13   2      508.04      460.79     17.11 o 
  -3  13   2      184.60      201.88     10.76 o 
  -2  13   2       22.94       15.49      6.74 o 
  -1  13   2      321.40      236.53      6.48 o 
   0  13   2       50.41       35.34      9.29 o 
   1  13   2        2.47        0.47      7.37 o 
   2  13   2      406.76      387.79     16.58 o 
   3  13   2       25.41       11.64     11.64 o 
   4  13   2      239.33      220.74     12.77 o 
   5  13   2        9.09        4.49      7.55 o 
   6  13   2      432.54      381.54     16.82 o 
   7  13   2      108.32      108.87      9.94 o 
   8  13   2       60.35       52.39      7.79 o 
 -10  14   2       24.49       36.63      7.71 o 
  -9  14   2       28.27       12.82      8.29 o 
  -8  14   2       50.36       42.60      9.91 o 
  -7  14   2       30.78       26.01      8.40 o 
  -6  14   2       95.67      101.88     10.42 o 
  -5  14   2      337.65      343.14     16.43 o 
  -4  14   2      252.63      251.13     13.31 o 
  -3  14   2       58.28       52.09      8.55 o 
  -2  14   2      943.47      956.47     23.87 o 
  -1  14   2       16.53        4.29      7.62 o 
   0  14   2      418.88      413.80     16.77 o 
   1  14   2      954.61      946.43     23.48 o 
   2  14   2      835.71      877.87     23.32 o 
   3  14   2        0.16       10.20      5.64 o 
   4  14   2      431.15      458.26     18.47 o 
   5  14   2       13.57        2.59      8.07 o 
   6  14   2       28.82       16.52     16.52 o 
   7  14   2       34.88        0.00      9.83 o 
   8  14   2       38.91       37.77      9.55 o 
  -9  15   2        0.96        0.57      6.43 o 
  -8  15   2       14.80        9.61      9.67 o 
  -7  15   2       14.84       13.10      8.92 o 
  -6  15   2       14.08       10.90      7.90 o 
  -5  15   2      304.22      304.22     16.00 o 
  -4  15   2      152.44      152.93     11.72 o 
  -3  15   2      455.77      410.24     17.04 o 
  -2  15   2      366.75      379.16     16.27 o 
  -1  15   2      235.71      254.44     14.55 o 
   0  15   2      289.39      300.24     15.19 o 
   1  15   2       15.01       18.23      8.57 o 
   2  15   2       78.87       75.59      9.76 o 
   3  15   2       48.46       52.54      8.97 o 
   4  15   2       79.64       63.22      9.83 o 
   5  15   2       66.46       64.11      9.40 o 
   6  15   2        1.00        4.93      6.58 o 
   7  15   2       27.97       26.92      8.24 o 
   8  15   2        0.80        6.81      6.81 o 
  -9  16   2        0.66        7.59      6.27 o 
  -8  16   2       52.23       49.15     10.04 o 
  -7  16   2       32.66       27.35      9.56 o 
  -6  16   2       18.75       11.90      8.88 o 
  -5  16   2       83.36       78.92     10.26 o 
  -4  16   2        5.38        7.24      6.55 o 
  -3  16   2       43.43       36.47      8.95 o 
  -2  16   2      187.07      193.44     12.70 o 
  -1  16   2      348.45      332.43     16.24 o 
   0  16   2      355.06      313.48     15.93 o 
   1  16   2       65.95       78.66      8.90 o 
   2  16   2      107.63       85.57     10.82 o 
   3  16   2      130.90      126.69     11.39 o 
   4  16   2        0.40        4.97      5.85 o 
   5  16   2       16.37       10.65      7.76 o 
   6  16   2        0.00        2.79      6.10 o 
   7  16   2       11.00       18.56      5.78 o 
  -9  17   2        0.73        9.07      9.07 o 
  -8  17   2        1.57        9.49      9.49 o 
  -7  17   2       30.74       24.82      9.54 o 
  -6  17   2       36.34       65.67     10.30 o 
  -5  17   2        0.23        5.40      7.94 o 
  -4  17   2        9.69        5.26      7.50 o 
  -3  17   2        6.34        5.14      6.53 o 
  -2  17   2      110.28      112.21     12.09 o 
  -1  17   2       85.57       63.54      9.94 o 
   0  17   2        7.91        3.50      8.50 o 
   1  17   2        6.05        9.71      7.35 o 
   2  17   2       91.96       78.41      9.84 o 
   3  17   2      173.86      210.81     13.58 o 
   4  17   2       63.63       99.61      9.94 o 
   5  17   2        5.79       19.08      5.76 o 
   6  17   2        1.16        6.69      6.69 o 
   7  17   2        3.44        0.00      6.98 o 
  -8  18   2      139.57      125.79     12.30 o 
  -7  18   2      278.48      286.77     16.02 o 
  -6  18   2      231.11      221.97     15.05 o 
  -5  18   2      148.25      182.87     12.56 o 
  -4  18   2      140.54      157.77     12.09 o 
  -3  18   2       26.37       36.82      6.96 o 
  -2  18   2       53.27       51.32      9.37 o 
  -1  18   2        7.21        0.63      8.52 o 
   0  18   2      156.71      166.71     14.07 o 
   1  18   2        1.38        1.21      7.31 o 
   2  18   2       91.13      119.30     11.79 o 
   3  18   2        8.80        8.34      7.79 o 
   4  18   2        1.86        4.82      7.68 o 
   5  18   2        0.27        1.82      5.94 o 
   6  18   2       26.17       34.90      8.04 o 
  -7  19   2       13.27        8.31      8.01 o 
  -6  19   2        0.67        2.58      7.97 o 
  -5  19   2        5.10        7.09      7.99 o 
  -4  19   2       35.02       25.44      9.95 o 
  -3  19   2        5.85       12.00      6.97 o 
  -2  19   2        0.25        2.50      6.62 o 
  -1  19   2       28.00       25.20      9.16 o 
   0  19   2       97.37       71.98     12.86 o 
   1  19   2      138.22      132.42     13.68 o 
   2  19   2       23.76       21.78      9.71 o 
   3  19   2       35.65       48.35     10.06 o 
   4  19   2        1.18        1.21      7.94 o 
   5  19   2        6.91       12.77      6.77 o 
   6  19   2        0.62        3.56      6.58 o 
  -7  20   2        3.11        8.29      7.88 o 
  -6  20   2       55.56       55.66      8.38 o 
  -5  20   2        1.08        7.87      8.55 o 
  -4  20   2        0.07        8.69      8.69 o 
  -3  20   2        8.70        9.85      8.61 o 
  -2  20   2        0.01        5.28      6.98 o 
  -1  20   2       44.52       58.67     10.26 o 
   0  20   2      132.43      148.32     14.33 o 
   1  20   2      347.08      384.11     18.83 o 
   2  20   2       44.33       41.32     10.65 o 
   3  20   2       42.07       45.45     10.13 o 
   4  20   2        8.84        9.51      7.84 o 
   5  20   2        1.94       12.33      6.31 o 
  -6  21   2        3.68        4.61      8.14 o 
  -5  21   2       14.78       24.82      8.56 o 
  -4  21   2       75.68       86.34     11.41 o 
  -3  21   2      126.70      144.31     13.42 o 
  -2  21   2       61.75       45.09     11.56 o 
  -1  21   2       24.00        3.49     10.60 o 
   0  21   2        0.16       11.94     11.94 o 
   1  21   2        5.78       11.90     11.90 o 
   2  21   2       30.58       47.85     11.41 o 
   3  21   2       21.46       39.35      9.23 o 
   4  21   2       40.06       30.90      9.70 o 
  -5  22   2       32.42       47.52      9.24 o 
  -4  22   2       31.55       28.93     10.26 o 
  -3  22   2       44.41       50.00     11.20 o 
  -2  22   2       73.88       82.25     12.58 o 
  -1  22   2       92.55      100.63     13.14 o 
   0  22   2      128.98      152.07     14.51 o 
   1  22   2       15.99       14.45      9.45 o 
   2  22   2      116.73      142.50     13.52 o 
   3  22   2       61.71       89.95     10.78 o 
  -3  23   2       41.06       54.38      9.75 o 
  -2  23   2       33.49       23.63      9.73 o 
  -1  23   2        0.44        3.62     10.11 o 
   0  23   2        0.53        6.41      9.95 o 
   1  23   2       10.72        4.91      9.23 o 
 -12   1   3       27.05       36.28      7.67 o 
 -11   1   3       99.84       90.67     10.99 o 
 -10   1   3       69.37       79.19     10.14 o 
  -9   1   3      286.97      329.53     16.15 o 
  -8   1   3       86.52       86.88      9.46 o 
  -7   1   3      137.87      161.53     10.00 o 
  -6   1   3      464.05      493.85     15.02 o 
  -5   1   3       65.97       49.40      5.42 o 
  -4   1   3     4006.60     3927.71     32.75 o 
  -3   1   3      106.31      111.24      5.42 o 
  -2   1   3     6710.15     7489.47     36.83 o 
  -1   1   3     1263.40     1271.68     15.29 o 
   0   1   3      259.54      220.26      7.47 o 
   1   1   3      134.68      146.38      6.93 o 
   2   1   3     1890.22     1958.93     24.66 o 
   3   1   3      135.25      108.15      6.83 o 
   4   1   3      423.12      470.36     14.17 o 
   5   1   3      314.89      335.73     12.90 o 
   6   1   3      666.33      646.78     18.43 o 
   7   1   3       49.00       43.97      6.77 o 
   8   1   3      353.61      314.84     13.37 o 
   9   1   3       19.58       15.44      6.16 o 
 -12   2   3       97.20       82.29      9.82 o 
 -11   2   3      316.98      324.10     16.98 o 
 -10   2   3      211.30      216.39     15.36 o 
  -9   2   3      214.41      253.01     14.60 o 
  -8   2   3       13.90       28.12      6.89 o 
  -7   2   3       31.01       39.89      7.07 o 
  -6   2   3      312.67      306.35     12.58 o 
  -5   2   3      158.16      142.30      8.25 o 
  -4   2   3      656.71      685.33     14.40 o 
  -3   2   3     1860.85     1801.88     20.69 o 
  -2   2   3     5646.50     6609.24     36.56 o 
  -1   2   3        5.33        8.81      2.48 o 
   0   2   3     1895.97     2027.76     21.62 o 
   1   2   3       21.64       52.57      4.93 o 
   2   2   3     3974.47     3564.07     33.70 o 
   3   2   3        4.94        8.21      3.75 o 
   4   2   3      819.46      813.60     18.47 o 
   5   2   3        8.25       16.06      5.57 o 
   6   2   3      710.31      697.42     19.40 o 
   7   2   3        0.11        0.89      5.19 o 
   8   2   3       44.87       38.54      7.58 o 
   9   2   3        5.23        0.00      4.47 o 
 -12   3   3       10.04        1.06      7.05 o 
 -11   3   3       35.08       25.31      9.48 o 
 -10   3   3      125.84      144.50     13.26 o 
  -9   3   3       17.86       27.43      7.82 o 
  -8   3   3       89.28       98.38      9.73 o 
  -7   3   3      428.96      478.96     16.13 o 
  -6   3   3       61.35       57.40      6.83 o 
  -5   3   3       13.27       32.39      5.07 o 
  -4   3   3        8.50        9.18      3.64 o 
  -3   3   3      322.08      358.58      9.98 o 
  -2   3   3     1182.31     1333.00     17.58 o 
  -1   3   3        4.49        3.86      2.30 o 
   0   3   3       68.43       61.48      4.54 o 
   1   3   3      663.28      698.53     14.08 o 
   2   3   3     1236.38     1274.53     20.31 o 
   3   3   3      298.43      303.57     11.01 o 
   4   3   3       65.23       68.97      7.45 o 
   5   3   3       29.34       23.54      5.16 o 
   6   3   3       32.37       29.62      7.04 o 
   7   3   3       79.30       80.45      8.96 o 
   8   3   3       13.84        5.74      5.35 o 
   9   3   3        7.33        0.00      5.40 o 
 -12   4   3       38.55       42.59      6.72 o 
 -11   4   3      184.66      176.03     12.59 o 
 -10   4   3      287.06      294.59     15.63 o 
  -9   4   3      434.09      473.39     18.50 o 
  -8   4   3      562.16      610.44     19.63 o 
  -7   4   3        3.54       15.38      6.16 o 
  -6   4   3      138.53      154.16      9.28 o 
  -5   4   3      859.83      851.81     18.78 o 
  -4   4   3      111.48      117.53      7.43 o 
  -3   4   3      953.88     1053.83     17.30 o 
  -2   4   3       25.35       32.28      3.76 o 
  -1   4   3     1119.04      996.74     15.58 o 
   0   4   3      450.99      385.94     10.08 o 
   1   4   3      712.10      706.26     14.37 o 
   2   4   3     1708.79     1728.27     23.83 o 
   3   4   3       24.52       77.93      6.47 o 
   4   4   3      595.67      557.85     16.12 o 
   5   4   3        6.56        7.54      5.09 o 
   6   4   3      146.65      142.88     10.84 o 
   7   4   3       45.22       42.89      7.00 o 
   8   4   3        0.57        0.46      4.91 o 
   9   4   3      137.04      121.46      9.40 o 
 -12   5   3        2.29        2.07      5.94 o 
 -11   5   3      100.87      110.93     11.06 o 
 -10   5   3      103.69      103.15     11.26 o 
  -9   5   3       30.29       30.91      8.44 o 
  -8   5   3      293.73      322.11     14.79 o 
  -7   5   3      130.99      138.01     10.21 o 
  -6   5   3      465.55      475.43     15.84 o 
  -5   5   3      724.17      790.86     18.17 o 
  -4   5   3      262.53      350.92     11.77 o 
  -3   5   3     2692.45     2901.50     29.46 o 
  -2   5   3      247.41      256.32      8.93 o 
  -1   5   3        0.14        4.85      2.89 o 
   0   5   3       48.69       69.10      5.04 o 
   1   5   3       35.65       62.59      4.96 o 
   2   5   3      172.34      135.86      7.57 o 
   3   5   3      651.68      643.44     16.11 o 
   4   5   3      186.46      187.49      9.95 o 
   5   5   3        0.42        1.70      4.75 o 
   6   5   3      798.78      777.33     21.43 o 
   7   5   3       11.09        5.28      5.63 o 
   8   5   3       66.64       58.62      7.73 o 
   9   5   3        4.19        4.32      5.50 o 
 -12   6   3        0.68        6.72      6.72 o 
 -11   6   3      226.33      236.89     14.12 o 
 -10   6   3       77.13       83.56      9.72 o 
  -9   6   3       72.06       83.73     10.33 o 
  -8   6   3     1258.84     1259.81     28.68 o 
  -7   6   3     1577.31     1635.48     30.44 o 
  -6   6   3     2401.93     2467.00     34.79 o 
  -5   6   3     1505.91     1654.19     26.90 o 
  -4   6   3      364.58      326.50     11.66 o 
  -3   6   3       46.59       62.12      6.14 o 
  -2   6   3     2027.29     2298.45     26.40 o 
  -1   6   3     1565.50     1656.96     22.20 o 
   0   6   3        1.40        8.23      3.06 o 
   1   6   3     1106.11     1102.19     18.76 o 
   2   6   3       57.64       72.06      6.52 o 
   3   6   3       10.38       15.77      5.10 o 
   4   6   3      335.95      325.27     12.79 o 
   5   6   3       39.42       46.04      6.52 o 
   6   6   3      616.10      691.52     20.29 o 
   7   6   3       23.47       33.56      6.68 o 
   8   6   3       10.49       15.05      6.09 o 
   9   6   3       56.94       48.07      7.69 o 
 -12   7   3        0.26        5.90      4.65 o 
 -11   7   3       18.91       14.57      7.66 o 
 -10   7   3       75.92      100.43      9.44 o 
  -9   7   3      261.96      253.39     15.03 o 
  -8   7   3      131.74      161.99     13.04 o 
  -7   7   3        9.12       28.00      6.98 o 
  -6   7   3       43.86       59.29      8.15 o 
  -5   7   3       21.05       16.62      6.39 o 
  -4   7   3      600.03      648.22     16.72 o 
  -3   7   3      419.39      462.28     13.82 o 
  -2   7   3      296.58      317.20     10.96 o 
  -1   7   3       52.15       71.41      6.20 o 
   0   7   3      155.04      155.58      7.79 o 
   1   7   3      933.90      878.01     17.69 o 
   2   7   3       60.14       61.36      6.29 o 
   3   7   3        0.04        4.44      4.44 o 
   4   7   3       14.83        4.75      5.96 o 
   5   7   3       53.83       64.44      7.41 o 
   6   7   3        0.15       13.93      5.88 o 
   7   7   3        4.23       11.02      5.98 o 
   8   7   3        5.04        3.49      5.67 o 
   9   7   3       31.51       15.44      6.44 o 
 -11   8   3       44.42       28.82      8.10 o 
 -10   8   3       39.77       36.83      8.05 o 
  -9   8   3        6.97        8.11      8.11 o 
  -8   8   3       82.57      106.01     11.04 o 
  -7   8   3       64.93       75.68     10.08 o 
  -6   8   3      145.91      171.61     11.29 o 
  -5   8   3      178.40      183.76     10.27 o 
  -4   8   3        5.19        3.33      4.76 o 
  -3   8   3      309.95      350.44     12.64 o 
  -2   8   3       41.76       49.58      5.39 o 
  -1   8   3        3.16        4.76      4.07 o 
   0   8   3       57.21       60.62      6.30 o 
   1   8   3      510.74      419.65     12.91 o 
   2   8   3       29.14       31.94      5.14 o 
   3   8   3      693.32      672.57     17.68 o 
   4   8   3      443.21      436.86     15.15 o 
   5   8   3      486.90      516.45     17.53 o 
   6   8   3        2.61        2.89      5.97 o 
   7   8   3       70.44       51.77      8.08 o 
   8   8   3       20.43       13.05      7.12 o 
   9   8   3        0.60        8.72      5.30 o 
 -11   9   3        7.67        8.26      6.38 o 
 -10   9   3       49.87       56.12      9.63 o 
  -9   9   3        5.02        2.34      5.97 o 
  -8   9   3        8.09       11.12      7.34 o 
  -7   9   3      511.56      536.28     19.13 o 
  -6   9   3      450.93      482.31     17.15 o 
  -5   9   3      415.15      451.18     15.84 o 
  -4   9   3      342.66      316.91     12.97 o 
  -3   9   3     1962.34     2003.61     28.41 o 
  -2   9   3      872.43      900.60     19.54 o 
  -1   9   3     1364.23     1395.68     23.73 o 
   0   9   3       21.05       21.04      4.84 o 
   1   9   3      132.75      144.59      8.55 o 
   2   9   3       61.85       47.86      7.00 o 
   3   9   3      607.19      553.24     16.65 o 
   4   9   3        3.69        5.57      5.57 o 
   5   9   3      310.07      326.25     14.77 o 
   6   9   3       12.65       15.76      6.55 o 
   7   9   3       45.22       61.43      7.75 o 
   8   9   3        3.82        6.08      6.43 o 
 -11  10   3       15.68        9.77      7.29 o 
 -10  10   3       35.10       44.48      8.31 o 
  -9  10   3       52.02       63.72      8.70 o 
  -8  10   3      116.93      143.18     11.03 o 
  -7  10   3      149.14      177.19     12.51 o 
  -6  10   3      926.33     1006.98     24.50 o 
  -5  10   3       71.75       74.30      9.23 o 
  -4  10   3        2.45        8.28      4.43 o 
  -3  10   3        0.02        5.76      5.76 o 
  -2  10   3      831.91      820.44     19.26 o 
  -1  10   3      313.30      355.95     13.61 o 
   0  10   3      673.49      687.56     17.62 o 
   1  10   3       57.36       56.44      7.64 o 
   2  10   3      583.73      584.06     16.81 o 
   3  10   3       14.66       16.99      5.87 o 
   4  10   3        4.25        6.52      5.74 o 
   5  10   3       36.46       34.83      7.30 o 
   6  10   3      140.47      159.81     11.53 o 
   7  10   3       20.47       25.28      7.70 o 
   8  10   3       18.71       18.70      6.48 o 
 -11  11   3        6.10        7.50      6.60 o 
 -10  11   3       24.29       15.21      7.76 o 
  -9  11   3       25.59       58.52      8.57 o 
  -8  11   3       52.43       45.91      8.87 o 
  -7  11   3      201.02      200.08     13.99 o 
  -6  11   3       10.09        6.63      7.48 o 
  -5  11   3     1104.45     1079.44     25.35 o 
  -4  11   3      114.59      116.08      8.97 o 
  -3  11   3       31.96       33.37      6.30 o 
  -2  11   3      122.87      111.77      8.19 o 
  -1  11   3       13.20       13.69      5.75 o 
   0  11   3       23.45       24.71      6.62 o 
   1  11   3        0.01        8.37      5.28 o 
   2  11   3       11.68        4.91      7.26 o 
   3  11   3      263.46      292.50     13.52 o 
   4  11   3        4.84        6.49      6.49 o 
   5  11   3      989.28     1025.37     25.04 o 
   6  11   3      106.62      128.04     10.79 o 
   7  11   3       79.32       74.44      8.73 o 
   8  11   3       40.83       31.38      7.89 o 
 -11  12   3        7.90       10.55      5.94 o 
 -10  12   3        3.26        7.62      6.28 o 
  -9  12   3       19.90       38.60      7.63 o 
  -8  12   3       14.93       33.25      7.48 o 
  -7  12   3       13.52       23.22      7.55 o 
  -6  12   3      207.52      230.49     13.82 o 
  -5  12   3      163.88      191.45     12.79 o 
  -4  12   3        1.11        3.75      5.40 o 
  -3  12   3      210.73      222.31     12.01 o 
  -2  12   3        0.01        5.19      5.43 o 
  -1  12   3      437.16      452.38     15.88 o 
   0  12   3      146.71      124.97      9.12 o 
   1  12   3     1110.80     1103.97     24.26 o 
   2  12   3      366.36      371.53     14.70 o 
   3  12   3     1189.51     1186.53     26.38 o 
   4  12   3      106.66      115.65      9.71 o 
   5  12   3      270.25      287.56     15.42 o 
   6  12   3       20.68       36.93      7.63 o 
   7  12   3       16.70       32.57      8.14 o 
   8  12   3        2.93        5.55      6.53 o 
 -10  13   3        0.05        6.60      6.60 o 
  -9  13   3        8.02        1.23      7.47 o 
  -8  13   3       21.64       14.57      8.10 o 
  -7  13   3       97.76      109.86     10.54 o 
  -6  13   3      118.00      136.71     11.76 o 
  -5  13   3       15.90       10.45      7.97 o 
  -4  13   3       92.93       88.48      9.19 o 
  -3  13   3       33.23       48.93      7.21 o 
  -2  13   3        2.20        3.23      5.42 o 
  -1  13   3        7.78        4.67      6.74 o 
   0  13   3      222.39      234.00     13.32 o 
   1  13   3      295.45      267.75     14.08 o 
   2  13   3        1.24        1.89      8.00 o 
   3  13   3       67.98       18.17     18.17 o 
   4  13   3       12.25        9.23      9.23 o 
   5  13   3        0.00       10.72     10.72 o 
   6  13   3        2.24        6.91      6.28 o 
   7  13   3        1.54        7.11      7.11 o 
 -10  14   3        9.72       13.83      7.72 o 
  -9  14   3        9.03       16.51      8.16 o 
  -8  14   3       87.31       92.49     11.60 o 
  -7  14   3        7.48        5.39      7.15 o 
  -6  14   3       15.77        2.86      8.82 o 
  -5  14   3      653.20      694.04     22.71 o 
  -4  14   3       11.41        4.72      6.96 o 
  -3  14   3       20.05       26.74      6.94 o 
  -2  14   3      233.84      199.85     13.19 o 
  -1  14   3      530.73      552.67     18.70 o 
   0  14   3      634.62      650.36     20.76 o 
   1  14   3      390.68      390.50     16.42 o 
   2  14   3     1398.46     1466.45     29.77 o 
   3  14   3        2.37        2.49      6.67 o 
   4  14   3       12.19        9.91      7.28 o 
   5  14   3       36.12       46.11      7.80 o 
   6  14   3        1.89       12.49      5.77 o 
   7  14   3        8.90        9.09      6.91 o 
  -9  15   3        1.49        1.21      8.53 o 
  -8  15   3      114.84      137.18     13.68 o 
  -7  15   3        1.72        6.77      8.13 o 
  -6  15   3        5.59        8.60      8.60 o 
  -5  15   3      523.47      495.19     19.71 o 
  -4  15   3       20.04       20.36      7.14 o 
  -3  15   3       20.44       11.23      7.60 o 
  -2  15   3        1.55        3.21      6.25 o 
  -1  15   3        3.90        7.51      7.76 o 
   0  15   3       80.18       95.37     10.41 o 
   1  15   3      169.27      175.38     12.45 o 
   2  15   3       24.54       42.04      9.72 o 
   3  15   3       67.88       57.04      8.95 o 
   4  15   3        0.07        3.84      7.11 o 
   5  15   3      122.61      129.64     11.37 o 
   6  15   3        0.01        6.37      6.37 o 
   7  15   3       39.08       26.38      8.38 o 
  -9  16   3      159.28      178.24     14.10 o 
  -8  16   3      263.74      294.73     16.91 o 
  -7  16   3      302.37      341.68     18.21 o 
  -6  16   3      218.98      246.05     15.64 o 
  -5  16   3      266.05      262.62     16.30 o 
  -4  16   3       48.91       46.94      8.88 o 
  -3  16   3      207.21      208.91     14.52 o 
  -2  16   3       19.99        8.46      8.54 o 
  -1  16   3      227.89      216.76     14.90 o 
   0  16   3       19.53       19.73      7.37 o 
   1  16   3      201.07      210.56     13.46 o 
   2  16   3        0.13        5.55      6.88 o 
   3  16   3       82.18       89.71     10.31 o 
   4  16   3       69.05       74.92      9.45 o 
   5  16   3       10.05       15.40      7.05 o 
   6  16   3       21.55       12.44      8.01 o 
  -9  17   3        2.47        8.51      8.67 o 
  -8  17   3        0.00       13.42      8.33 o 
  -7  17   3       19.51       29.69      9.45 o 
  -6  17   3        0.13        0.64      7.61 o 
  -5  17   3        0.25        3.74      7.78 o 
  -4  17   3       64.22       77.65     10.41 o 
  -3  17   3        9.12       10.70      7.14 o 
  -2  17   3      297.08      329.77     16.37 o 
  -1  17   3      235.65      232.03     15.34 o 
   0  17   3       25.04       26.74      7.38 o 
   1  17   3        6.86       22.27      7.81 o 
   2  17   3       43.08       51.42      9.36 o 
   3  17   3       36.20       44.00      9.03 o 
   4  17   3        0.86        0.56      6.32 o 
   5  17   3       26.45       43.47      7.09 o 
   6  17   3       20.92       29.86      7.53 o 
  -8  18   3        2.29       10.24      7.44 o 
  -7  18   3        8.16        7.89      7.69 o 
  -6  18   3        8.61       20.27      7.33 o 
  -5  18   3        3.74       10.92      8.62 o 
  -4  18   3        0.72        6.98      8.17 o 
  -3  18   3       41.72       69.94      9.65 o 
  -2  18   3       31.50       19.97     10.33 o 
  -1  18   3        0.75        6.35      7.75 o 
   0  18   3       66.69      112.56     11.13 o 
   1  18   3       37.89       54.23      9.24 o 
   2  18   3       13.09       26.97      7.51 o 
   3  18   3        1.72        7.33      6.54 o 
   4  18   3        0.20        1.85      6.57 o 
   5  18   3        4.47        6.01      7.43 o 
  -7  19   3        1.00        3.32      8.15 o 
  -6  19   3       16.42       30.07      9.57 o 
  -5  19   3       21.52       27.21     10.49 o 
  -4  19   3      116.30      135.22     13.96 o 
  -3  19   3       93.11       85.30     13.07 o 
  -2  19   3      197.11      225.03     15.38 o 
  -1  19   3       65.14       64.58     11.97 o 
   0  19   3      152.96      158.16     14.34 o 
   1  19   3      112.11      128.71     12.37 o 
   2  19   3        3.70        8.27      7.87 o 
   3  19   3        9.51        3.79      8.35 o 
   4  19   3       14.75       26.32      7.21 o 
   5  19   3        8.64        6.12      6.94 o 
  -7  20   3      108.90      124.12     12.81 o 
  -6  20   3       79.30       87.38     11.67 o 
  -5  20   3      213.80      267.14     16.60 o 
  -4  20   3        8.27       15.55      8.13 o 
  -3  20   3      105.98       89.82     13.05 o 
  -2  20   3       36.02       37.31     10.65 o 
  -1  20   3       46.67       32.48     11.10 o 
   0  20   3        1.67        6.80      9.91 o 
   1  20   3      177.40      185.74     15.71 o 
   2  20   3       20.67        7.23      8.04 o 
   3  20   3       57.72       80.12     11.09 o 
   4  20   3        7.19        8.94      7.41 o 
  -6  21   3        1.88        0.00      8.20 o 
  -5  21   3       11.24        2.74      9.40 o 
  -4  21   3       49.67       48.62     10.17 o 
  -3  21   3       13.28        4.88      9.06 o 
  -2  21   3        6.76        5.61      9.30 o 
  -1  21   3        0.66       11.50     11.50 o 
   0  21   3       29.32       30.11     12.52 o 
   1  21   3        9.83        8.25     10.83 o 
   2  21   3       11.24       11.54      8.58 o 
   3  21   3        4.70       11.30      8.15 o 
  -4  22   3        2.96       24.01      7.31 o 
  -3  22   3        0.37        1.41      8.47 o 
  -2  22   3       25.67       35.18     10.17 o 
  -1  22   3       78.18       94.04     13.06 o 
   0  22   3      199.02      219.99     17.80 o 
   1  22   3       87.75      118.28     12.68 o 
  -2  23   3       17.73       29.25      9.57 o 
  -1  23   3        4.82       12.97     12.97 o 
 -12   0   4      145.18      141.28     11.95 o 
 -11   0   4      602.89      574.46     21.39 o 
 -10   0   4       74.80       63.97      7.19 o 
  -9   0   4       56.14       11.89      8.31 o 
  -8   0   4       13.05       41.03      8.03 o 
  -7   0   4        5.34        4.47      4.40 o 
  -6   0   4       51.34       67.52      6.33 o 
  -5   0   4        6.69        6.30      3.91 o 
  -4   0   4      871.76      723.23     14.18 o 
  -3   0   4     4747.42     4655.83     32.27 o 
  -2   0   4     3566.24     3386.90     26.71 o 
  -1   0   4     1049.38      908.53     14.41 o 
   0   0   4     2765.47     2574.72     27.44 o 
   1   0   4     2985.25     2981.20     31.38 o 
   2   0   4     1759.77     1664.39     24.62 o 
   3   0   4     1149.88      948.60      4.20 o 
   4   0   4      190.97      165.64      9.81 o 
   5   0   4      242.12      221.01     11.13 o 
   6   0   4       52.19       36.57      7.18 o 
   7   0   4       11.04        0.47      6.25 o 
   8   0   4        0.02        1.38      5.56 o 
 -12   1   4        6.55        8.98      7.08 o 
 -11   1   4       11.37        7.17      9.17 o 
 -10   1   4       10.40       11.31      8.55 o 
  -9   1   4        0.79        1.75      7.93 o 
  -8   1   4      798.23      700.57     22.79 o 
  -7   1   4        0.44       10.39     10.39 o 
  -6   1   4      313.54      261.52     11.59 o 
  -5   1   4      552.24      374.05      3.62 o 
  -4   1   4       16.47       12.44      4.35 o 
  -3   1   4     1555.12     1584.03     20.14 o 
  -2   1   4       44.74       41.35      4.09 o 
  -1   1   4     1572.75     1440.26     18.54 o 
   0   1   4      439.94      439.61     11.52 o 
   1   1   4       17.33       35.38      5.07 o 
   2   1   4      191.96      182.23      9.57 o 
   3   1   4        0.08        2.45      4.91 o 
   4   1   4      192.44      187.60      9.53 o 
   5   1   4        0.00        1.25      5.03 o 
   6   1   4       11.92        5.25      4.53 o 
   7   1   4        9.32        4.02      5.52 o 
   8   1   4       42.41       60.83      7.11 o 
 -12   2   4        0.49        1.11      7.22 o 
 -11   2   4       12.75        8.96      8.06 o 
 -10   2   4      307.28      286.23     16.03 o 
  -9   2   4       35.20       20.02      8.96 o 
  -8   2   4       57.91       62.26      8.91 o 
  -7   2   4      356.08      346.40     15.44 o 
  -6   2   4       28.32       26.84      6.08 o 
  -5   2   4      231.03      197.13      9.81 o 
  -4   2   4     1278.58     1211.31     19.90 o 
  -3   2   4     1089.61     1201.87     18.38 o 
  -2   2   4      136.65      156.44      6.86 o 
  -1   2   4       89.56       78.67      5.07 o 
   0   2   4      228.27      195.29      8.23 o 
   1   2   4        3.74        7.58      3.49 o 
   2   2   4      323.56      500.31      4.19 o 
   3   2   4      215.78      181.07      4.62 o 
   4   2   4        1.06        0.83      5.08 o 
   5   2   4       71.43       75.82      7.53 o 
   6   2   4       24.34       21.26      6.47 o 
   7   2   4       22.23       19.63      6.10 o 
   8   2   4       26.24       34.54      6.73 o 
 -12   3   4       45.74       51.87      8.53 o 
 -11   3   4        8.81        1.77      9.23 o 
 -10   3   4      222.92      214.81     14.47 o 
  -9   3   4      207.48      199.09     13.61 o 
  -8   3   4      330.41      309.32     15.76 o 
  -7   3   4      142.36      159.74     11.64 o 
  -6   3   4       17.58       24.16      6.53 o 
  -5   3   4      444.17      499.88      8.44 o 
  -4   3   4     2839.40     2878.00     31.30 o 
  -3   3   4     3098.02     3279.94     31.15 o 
  -2   3   4      133.34      110.35      7.57 o 
  -1   3   4     1084.12     1017.51     16.71 o 
   0   3   4      125.83      130.81      6.76 o 
   1   3   4      650.20      616.39     15.09 o 
   2   3   4       10.33       20.90      4.63 o 
   3   3   4       86.53       91.39      7.57 o 
   4   3   4      270.75      292.36     12.26 o 
   5   3   4      128.73      130.49      9.97 o 
   6   3   4      104.55      135.23     10.02 o 
   7   3   4      157.99      160.23     11.32 o 
   8   3   4       36.50       49.69      6.75 o 
 -12   4   4      138.91      132.18     10.80 o 
 -11   4   4      137.23      142.81     12.66 o 
 -10   4   4       51.00       67.99      9.67 o 
  -9   4   4      338.06      386.87     18.04 o 
  -8   4   4      133.84      173.13     11.90 o 
  -7   4   4     1176.28     1112.77     26.01 o 
  -6   4   4     1362.08     1468.95     26.92 o 
  -5   4   4      330.76      312.60     12.71 o 
  -4   4   4     1320.90     1172.52     21.22 o 
  -3   4   4     2260.55     2351.53     27.52 o 
  -2   4   4      417.07      395.13     11.16 o 
  -1   4   4      810.65      821.95     15.44 o 
   0   4   4      352.44      325.99     11.00 o 
   1   4   4      256.15      260.09     10.15 o 
   2   4   4      654.51      679.62     17.11 o 
   3   4   4      110.32      147.72      9.22 o 
   4   4   4        0.00       13.93      4.53 o 
   5   4   4      365.72      351.60     14.94 o 
   6   4   4       54.53       56.49      7.21 o 
   7   4   4        0.26       11.29      4.87 o 
   8   4   4       12.96       17.84      5.96 o 
 -12   5   4        0.64        6.37      6.37 o 
 -11   5   4      150.80      151.16     12.21 o 
 -10   5   4       72.42       73.56     10.33 o 
  -9   5   4       47.84       78.36     10.32 o 
  -8   5   4        5.81        3.22      8.17 o 
  -7   5   4      190.90      177.64     12.68 o 
  -6   5   4       91.38       98.31      8.80 o 
  -5   5   4      212.88      195.30      5.42 o 
  -4   5   4     1758.93     1653.96     25.37 o 
  -3   5   4       28.68       30.63      5.36 o 
  -2   5   4        1.59        3.75      4.10 o 
  -1   5   4      677.53      636.42     14.35 o 
   0   5   4      154.55      158.65      7.99 o 
   1   5   4       99.55      113.73      7.77 o 
   2   5   4      208.49      200.41     10.15 o 
   3   5   4      123.10      143.76      9.12 o 
   4   5   4        5.22        5.21      5.53 o 
   5   5   4        9.49       22.37      5.84 o 
   6   5   4       77.60       75.76      7.79 o 
   7   5   4       12.08        3.37      6.42 o 
   8   5   4       19.86       19.73      5.88 o 
 -12   6   4      116.76      108.92      9.59 o 
 -11   6   4        6.58        8.78      7.28 o 
 -10   6   4      154.98      144.19     12.32 o 
  -9   6   4      103.70      115.87     11.48 o 
  -8   6   4       76.13       80.49     10.34 o 
  -7   6   4      398.32      399.60     17.07 o 
  -6   6   4      624.12      664.50     19.40 o 
  -5   6   4      871.35      891.90     20.91 o 
  -4   6   4     2019.23     2036.59     28.99 o 
  -3   6   4     1017.99     1026.06     19.83 o 
  -2   6   4       86.43      102.15      6.71 o 
  -1   6   4      449.35      459.01     12.91 o 
   0   6   4      220.99      192.05      9.20 o 
   1   6   4      113.31      109.52      7.57 o 
   2   6   4      109.57       95.54      4.86 o 
   3   6   4        0.19        5.12      5.12 o 
   4   6   4        0.15        5.38      5.38 o 
   5   6   4       56.64       49.58      7.24 o 
   6   6   4       14.92       26.92      6.00 o 
   7   6   4        3.22        4.00      6.87 o 
   8   6   4       26.46       31.59      6.53 o 
 -12   7   4       11.88        2.07      5.92 o 
 -11   7   4      101.87       74.15     10.24 o 
 -10   7   4        7.20        3.59      7.53 o 
  -9   7   4       36.34       35.38      8.99 o 
  -8   7   4        4.95        7.71      8.94 o 
  -7   7   4     1007.93     1109.64     26.90 o 
  -6   7   4      406.47      405.07     16.31 o 
  -5   7   4      152.22      212.81     12.22 o 
  -4   7   4     2000.23     2077.46     30.26 o 
  -3   7   4      694.92      657.97     16.69 o 
  -2   7   4     2841.79     2938.42     32.69 o 
  -1   7   4        8.38       15.51      4.32 o 
   0   7   4     1153.69     1140.96     21.06 o 
   1   7   4      211.55      216.32     10.12 o 
   2   7   4        0.36        0.40      4.48 o 
   3   7   4      243.24      270.24     12.17 o 
   4   7   4        2.83        6.77      5.14 o 
   5   7   4       35.89       39.38      7.32 o 
   6   7   4        0.08        6.65      5.58 o 
   7   7   4       17.55       17.88      6.72 o 
   8   7   4        0.11        3.84      5.26 o 
 -11   8   4       21.52       16.30      7.86 o 
 -10   8   4      100.30      115.86     10.51 o 
  -9   8   4      123.85      122.99     11.05 o 
  -8   8   4      306.10      352.80     16.40 o 
  -7   8   4     1947.08     2109.31     36.57 o 
  -6   8   4     1015.88     1202.51     26.28 o 
  -5   8   4      369.27      391.79     14.90 o 
  -4   8   4      351.81      388.23     14.86 o 
  -3   8   4      887.37      924.89     20.66 o 
  -2   8   4       38.24       23.40      6.27 o 
  -1   8   4       51.53       42.69      6.00 o 
   0   8   4       30.64       21.34      5.76 o 
   1   8   4      126.45      125.53      7.94 o 
   2   8   4       31.37       27.13      5.57 o 
   3   8   4       15.86       18.16      6.05 o 
   4   8   4        2.48        2.77      5.40 o 
   5   8   4       33.10       37.61      7.12 o 
   6   8   4       27.72       32.07      7.77 o 
   7   8   4        5.70        6.21      6.47 o 
   8   8   4       30.37       43.57      6.99 o 
 -11   9   4        0.26       13.87      6.46 o 
 -10   9   4        0.00        2.41      6.65 o 
  -9   9   4       17.35       15.76      7.45 o 
  -8   9   4       88.19       96.96     10.18 o 
  -7   9   4       59.43       77.29     11.03 o 
  -6   9   4       25.94       31.56      8.61 o 
  -5   9   4      186.50      158.97     11.15 o 
  -4   9   4      207.31      197.64     11.53 o 
  -3   9   4      378.79      415.41     14.60 o 
  -2   9   4      440.13      460.80     14.78 o 
  -1   9   4      130.98      176.06      9.72 o 
   0   9   4       62.62       73.03      7.55 o 
   1   9   4        1.02        5.19      5.19 o 
   2   9   4        7.90        4.45      5.76 o 
   3   9   4       12.22       18.74      5.95 o 
   4   9   4       78.77       84.22      8.59 o 
   5   9   4      188.61      177.64     13.20 o 
   6   9   4       39.81       66.09      8.71 o 
   7   9   4       25.90       27.25      7.76 o 
   8   9   4       48.11       52.37      7.97 o 
 -11  10   4       12.22       21.20      6.14 o 
 -10  10   4        0.03        3.05      5.86 o 
  -9  10   4        0.30        7.38      6.76 o 
  -8  10   4       17.29       27.11      6.70 o 
  -7  10   4        3.91       10.48      7.35 o 
  -6  10   4      651.60      670.24     21.20 o 
  -5  10   4      195.49      189.72     12.13 o 
  -4  10   4       90.23      103.99      9.18 o 
  -3  10   4      792.86      638.55      5.98 o 
  -2  10   4       76.14       61.57      5.81 o 
  -1  10   4      191.26      182.19     10.73 o 
   0  10   4      977.23      975.50     21.67 o 
   1  10   4      217.52      234.81     11.06 o 
   2  10   4      473.64      450.81     15.32 o 
   3  10   4      907.87      913.68     22.38 o 
   4  10   4      255.11      269.67     14.23 o 
   5  10   4      196.67      193.36     12.71 o 
   6  10   4      127.32      134.94     11.54 o 
   7  10   4        3.96        3.19      5.92 o 
 -11  11   4       20.93       10.18      6.81 o 
 -10  11   4       17.60       25.72      8.10 o 
  -9  11   4       17.07       18.61      7.79 o 
  -8  11   4       62.78       79.08      9.91 o 
  -7  11   4       95.71      126.74     11.22 o 
  -6  11   4        2.74        3.75      7.27 o 
  -5  11   4      106.76      100.40     10.17 o 
  -4  11   4      226.86      219.02     12.60 o 
  -3  11   4      101.59       95.72      9.37 o 
  -2  11   4      592.16      541.29     17.37 o 
  -1  11   4       44.67       56.22      7.86 o 
   0  11   4      627.52      630.47     18.90 o 
   1  11   4        3.55        6.02      6.23 o 
   2  11   4        4.35        0.46      6.37 o 
   3  11   4        1.03        3.27      6.80 o 
   4  11   4        3.98        5.49      6.80 o 
   5  11   4       59.69       67.03      9.77 o 
   6  11   4        0.79       10.20      6.23 o 
   7  11   4       22.87       19.68      7.40 o 
 -10  12   4        7.07       16.53      7.42 o 
  -9  12   4        1.72        1.89      7.00 o 
  -8  12   4       22.10        9.24      9.96 o 
  -7  12   4        3.85        1.20      7.41 o 
  -6  12   4      409.10      378.74     17.85 o 
  -5  12   4       34.12       34.39      8.29 o 
  -4  12   4       18.98       10.37      7.19 o 
  -3  12   4       47.13       37.30      7.50 o 
  -2  12   4      231.54      219.57     12.63 o 
  -1  12   4      590.31      575.20     18.38 o 
   0  12   4       42.11       47.01      7.60 o 
   1  12   4      774.63      810.66     21.00 o 
   2  12   4      222.61      252.23     14.18 o 
   3  12   4        0.02        3.46      6.14 o 
   4  12   4        0.32        3.60      6.75 o 
   5  12   4       14.37       14.48      7.03 o 
   6  12   4       24.99       40.36      7.26 o 
   7  12   4        8.36       13.89      6.19 o 
 -10  13   4       14.73        9.18      7.86 o 
  -9  13   4       46.06       52.02      9.90 o 
  -8  13   4      130.78      164.89     13.30 o 
  -7  13   4       85.33       95.85     11.22 o 
  -6  13   4      502.89      510.20     20.16 o 
  -5  13   4       45.77       54.61      8.93 o 
  -4  13   4      212.81      246.21     13.73 o 
  -3  13   4        2.10        6.00      6.59 o 
  -2  13   4       99.34      137.97     11.26 o 
  -1  13   4        4.73        0.52      6.44 o 
   0  13   4      168.97      196.29     12.89 o 
   1  13   4       49.34       62.37      9.48 o 
   2  13   4       51.82       46.21      9.79 o 
   3  13   4      109.99      139.06     10.36 o 
   4  13   4      353.57      400.98     17.15 o 
   5  13   4      101.94      133.78     10.95 o 
   6  13   4       91.55      112.68     10.49 o 
 -10  14   4       83.08       82.48     10.26 o 
  -9  14   4       69.91       74.66     10.92 o 
  -8  14   4      111.50      114.77     11.95 o 
  -7  14   4       91.46       94.31     12.04 o 
  -6  14   4      197.60      217.29     14.50 o 
  -5  14   4       53.17       57.62      8.93 o 
  -4  14   4      435.39      445.65     18.48 o 
  -3  14   4      245.77      274.44     14.67 o 
  -2  14   4      314.20      312.41     15.73 o 
  -1  14   4      297.67      330.99     15.78 o 
   0  14   4      239.59      250.58     14.25 o 
   1  14   4      119.97      129.24     11.80 o 
   2  14   4      224.54      215.81     14.40 o 
   3  14   4        9.34       13.39      7.21 o 
   4  14   4       23.46       13.48     13.48 o 
   5  14   4       48.08       14.06     11.12 o 
   6  14   4        6.01        9.57      9.57 o 
  -9  15   4        3.60        2.57      7.11 o 
  -8  15   4        1.39        3.22      8.14 o 
  -7  15   4        9.06       11.51      8.46 o 
  -6  15   4       10.68        8.72      7.76 o 
  -5  15   4       21.87       22.05      9.51 o 
  -4  15   4       90.38       86.19     10.96 o 
  -3  15   4       75.14       93.40      9.99 o 
  -2  15   4      292.56      361.36     16.38 o 
  -1  15   4      119.79      143.08     11.56 o 
   0  15   4        0.02        4.41      7.58 o 
   1  15   4        4.52        9.83      6.43 o 
   2  15   4        5.53        5.51      6.18 o 
   3  15   4        0.04       14.05      6.17 o 
   4  15   4        1.44        1.69      6.76 o 
   5  15   4        3.15        8.29      8.29 o 
   6  15   4       11.52       16.97      7.33 o 
  -9  16   4       24.91       26.22      9.76 o 
  -8  16   4        4.21       13.80      9.30 o 
  -7  16   4       66.13       93.72     11.09 o 
  -6  16   4       35.06       49.91      8.84 o 
  -5  16   4       98.61       88.71     11.36 o 
  -4  16   4      208.54      216.62     14.69 o 
  -3  16   4      105.85      111.86     12.22 o 
  -2  16   4        5.16        8.67      8.67 o 
  -1  16   4        0.04        3.51      7.68 o 
   0  16   4       81.67       90.28     10.68 o 
   1  16   4      138.03      149.04     12.59 o 
   2  16   4        4.10       17.93      5.89 o 
   3  16   4       17.32       28.65      7.07 o 
   4  16   4        1.99        6.26      6.26 o 
   5  16   4        0.44        4.70      7.02 o 
  -8  17   4        3.43        1.32      8.79 o 
  -7  17   4        4.95        5.33      9.30 o 
  -6  17   4        0.36        4.64      7.95 o 
  -5  17   4       53.86        5.76      9.29 o 
  -4  17   4        5.07        8.16      7.87 o 
  -3  17   4      198.89      259.31     15.24 o 
  -2  17   4        2.68        6.77      7.50 o 
  -1  17   4      110.06      118.46     11.68 o 
   0  17   4       45.91       46.04     10.27 o 
   1  17   4       69.30       60.71     10.40 o 
   2  17   4        4.80        0.59      7.11 o 
   3  17   4        6.40        9.12      6.37 o 
   4  17   4        2.93        4.22      6.34 o 
   5  17   4       19.42       33.51      8.21 o 
  -8  18   4      124.21      163.44     13.54 o 
  -7  18   4      166.41      203.87     14.21 o 
  -6  18   4      217.35      253.09     16.16 o 
  -5  18   4       32.06       48.51     10.30 o 
  -4  18   4      256.40      253.37     16.62 o 
  -3  18   4      114.32      125.05     13.08 o 
  -2  18   4      192.95      188.37     15.20 o 
  -1  18   4       50.49       51.03     10.38 o 
   0  18   4       92.77      106.81     12.31 o 
   1  18   4        5.30        6.34      7.43 o 
   2  18   4        0.02        1.24      7.02 o 
   3  18   4       21.39       12.57      7.45 o 
   4  18   4        5.86        6.85      7.30 o 
  -7  19   4        6.61        6.83      9.27 o 
  -6  19   4       11.30       13.73      8.82 o 
  -5  19   4       39.69        9.96      9.96 o 
  -4  19   4       42.94        6.10      8.83 o 
  -3  19   4        0.05        8.73      9.09 o 
  -2  19   4       43.55       36.87     10.38 o 
  -1  19   4       40.19        8.84     12.19 o 
   0  19   4        8.47        6.74      9.41 o 
   1  19   4        3.64        2.01      8.33 o 
   2  19   4       40.46       39.90      9.79 o 
   3  19   4        0.37        0.66      7.25 o 
  -6  20   4        8.87       12.52      7.79 o 
  -5  20   4       16.82       20.24      9.19 o 
  -4  20   4       13.30       10.46     11.06 o 
  -3  20   4        3.29        1.39      8.39 o 
  -2  20   4       10.89       27.06      9.25 o 
  -1  20   4       98.82      128.50     14.19 o 
   0  20   4      184.42      255.57     16.08 o 
   1  20   4       22.19       28.74     10.61 o 
   2  20   4       43.26       50.57     10.53 o 
  -5  21   4       25.61        2.82      7.05 o 
  -4  21   4       75.86       10.39     10.39 o 
  -3  21   4       72.48       44.09     10.38 o 
  -2  21   4        2.24        9.62      9.62 o 
  -1  21   4       14.79       10.16     10.30 o 
   0  21   4       59.83       70.00     12.05 o 
   1  21   4        6.24        3.53      9.76 o 
  -2  22   4       72.73       62.80      8.13 o 
 -12   1   5       50.18       54.76      8.30 o 
 -11   1   5        4.64       14.42      7.63 o 
 -10   1   5      237.48      248.55     16.04 o 
  -9   1   5      236.96      233.63     14.65 o 
  -8   1   5      354.59      438.92     18.33 o 
  -7   1   5       29.57       29.81      6.41 o 
  -6   1   5       18.37       26.69      5.02 o 
  -5   1   5       52.94       63.51      6.11 o 
  -4   1   5      377.83      402.02     11.68 o 
  -3   1   5      524.62      490.06     12.41 o 
  -2   1   5      156.62      147.96      7.11 o 
  -1   1   5        3.39        3.17      3.66 o 
   0   1   5       22.72       14.79      4.77 o 
   1   1   5      175.07      192.15     10.44 o 
   2   1   5       17.70       15.41      5.51 o 
   3   1   5      214.31      215.75     11.18 o 
   4   1   5       33.06        3.40      4.50 o 
   5   1   5       48.68       54.21      6.86 o 
   6   1   5       12.24       16.56      5.99 o 
   7   1   5       74.67       60.93      8.61 o 
 -12   2   5      134.78      102.94     11.12 o 
 -11   2   5       65.83       57.16      9.83 o 
 -10   2   5      144.29      181.87     14.27 o 
  -9   2   5       28.64       38.48      8.92 o 
  -8   2   5      347.32      396.63     17.63 o 
  -7   2   5      471.77      549.23     18.57 o 
  -6   2   5        2.35        7.62      5.08 o 
  -5   2   5      674.81      677.44     16.73 o 
  -4   2   5      144.92      174.43      8.85 o 
  -3   2   5     1358.49     1579.24     22.73 o 
  -2   2   5       55.51       63.47      5.36 o 
  -1   2   5     1407.04     1194.41     19.51 o 
   0   2   5       60.24       69.71      7.21 o 
   1   2   5     3149.16     2489.84      7.18 o 
   2   2   5      329.68      318.05     12.95 o 
   3   2   5     1056.23     1012.19     22.76 o 
   4   2   5      217.97      210.67     11.61 o 
   5   2   5      353.39      365.70     15.10 o 
   6   2   5        3.37        0.00      5.45 o 
   7   2   5       21.02       12.75      6.55 o 
 -12   3   5        3.84        5.01      6.86 o 
 -11   3   5        2.40        3.01      7.15 o 
 -10   3   5        0.13        0.64      7.20 o 
  -9   3   5       59.61       80.54      9.84 o 
  -8   3   5      466.99      534.75     19.65 o 
  -7   3   5       63.89       57.38      9.18 o 
  -6   3   5       92.21       96.64      9.17 o 
  -5   3   5       54.46       44.33      6.39 o 
  -4   3   5        7.21       16.42      5.01 o 
  -3   3   5       12.67       29.05      4.99 o 
  -2   3   5      344.33      316.56     10.77 o 
  -1   3   5     1319.43     1043.19     18.66 o 
   0   3   5     1344.08     1281.30     22.70 o 
   1   3   5      578.24      505.82      5.91 o 
   2   3   5       33.08       36.62      6.48 o 
   3   3   5      104.35      182.75     10.77 o 
   4   3   5        0.00       25.71      6.18 o 
   5   3   5       20.79       31.85      6.63 o 
   6   3   5       22.43       31.70      6.13 o 
   7   3   5        9.56        9.23      5.92 o 
 -12   4   5       14.75        8.85      6.46 o 
 -11   4   5       26.20       12.11      7.17 o 
 -10   4   5        4.42       22.91      8.20 o 
  -9   4   5      190.61      194.55     13.67 o 
  -8   4   5      171.77      212.20      7.57 o 
  -7   4   5      129.02      138.89     11.20 o 
  -6   4   5      483.20      457.52     17.04 o 
  -5   4   5      442.60      412.18     14.38 o 
  -4   4   5     1034.60     1126.30     21.66 o 
  -3   4   5      295.54      306.54     11.31 o 
  -2   4   5     1162.55     1001.13     19.09 o 
  -1   4   5        5.42       14.20      4.61 o 
   0   4   5       37.29       36.88      6.06 o 
   1   4   5       13.44       21.99      5.87 o 
   2   4   5       19.47       13.49      4.87 o 
   3   4   5       43.46       42.98      7.36 o 
   4   4   5        2.34        0.49      4.52 o 
   5   4   5       57.25       60.42      7.84 o 
   6   4   5        2.66       11.71      4.80 o 
   7   4   5        8.65        8.49      6.53 o 
 -12   5   5        4.13        1.65      5.80 o 
 -11   5   5        0.00        4.19      6.33 o 
 -10   5   5       53.33       66.17      9.94 o 
  -9   5   5       31.99       23.50      8.70 o 
  -8   5   5        4.26        1.16      8.86 o 
  -7   5   5      223.05      239.27     14.76 o 
  -6   5   5       41.32       51.30      8.02 o 
  -5   5   5       83.68       82.38      8.53 o 
  -4   5   5      256.30      288.37     12.24 o 
  -3   5   5        0.02        0.34      4.91 o 
  -2   5   5        0.01        0.32      5.03 o 
  -1   5   5        7.14       10.99      4.72 o 
   0   5   5       46.68       58.80      6.72 o 
   1   5   5       73.35       78.06      7.36 o 
   2   5   5       32.57        5.19      5.19 o 
   3   5   5       92.03       81.73      6.14 o 
   4   5   5       32.82       42.11      7.29 o 
   5   5   5       53.88       37.85      8.26 o 
   6   5   5        0.67        5.77      5.77 o 
   7   5   5       42.58       35.76      7.23 o 
 -11   6   5        6.73        0.59      6.77 o 
 -10   6   5       78.59       76.81     10.06 o 
  -9   6   5      192.81      195.55     13.26 o 
  -8   6   5      719.89      763.74     23.81 o 
  -7   6   5     1761.72     1917.94     34.97 o 
  -6   6   5      895.22      916.50     23.34 o 
  -5   6   5     1411.83     1633.41     29.10 o 
  -4   6   5      770.12      791.85     19.53 o 
  -3   6   5      309.54      371.75     13.12 o 
  -2   6   5      180.69      156.64      8.78 o 
  -1   6   5      401.69      440.96     13.73 o 
   0   6   5       57.59       54.74      7.42 o 
   1   6   5      481.38      534.38     16.54 o 
   2   6   5        6.06        7.26      5.63 o 
   3   6   5       13.95       19.84      6.07 o 
   4   6   5       20.93       27.49      6.21 o 
   5   6   5      219.78      250.20     13.67 o 
   6   6   5        2.14        0.53      5.94 o 
   7   6   5       18.15       25.79      6.38 o 
 -11   7   5        5.20        0.58      6.28 o 
 -10   7   5        6.92        4.35      6.70 o 
  -9   7   5        4.45       20.17      7.23 o 
  -8   7   5       29.83       19.10      8.42 o 
  -7   7   5       19.57       26.31      8.13 o 
  -6   7   5       18.05       22.14      7.75 o 
  -5   7   5      813.32      847.32     21.83 o 
  -4   7   5      643.35      682.37     19.06 o 
  -3   7   5      201.09      146.81      9.88 o 
  -2   7   5      921.58      889.87     19.85 o 
  -1   7   5      346.89      342.62     12.42 o 
   0   7   5      373.13      425.03     14.29 o 
   1   7   5      410.40      368.20     14.21 o 
   2   7   5       20.60        5.86      5.86 o 
   3   7   5        0.53        0.96      5.99 o 
   4   7   5       49.61       49.70      7.93 o 
   5   7   5        5.13       12.58      5.88 o 
   6   7   5        0.78        1.62      6.55 o 
   7   7   5       37.10       35.53      7.44 o 
 -11   8   5       25.85       26.42      8.72 o 
 -10   8   5       31.08       32.49      8.62 o 
  -9   8   5        0.20       15.40      6.77 o 
  -8   8   5        0.36        2.38      6.84 o 
  -7   8   5      390.52      395.07     17.34 o 
  -6   8   5      209.85      231.86     12.82 o 
  -5   8   5       46.36       44.34      8.68 o 
  -4   8   5      915.15      841.14      7.01 o 
  -3   8   5       17.41       23.29      6.80 o 
  -2   8   5      254.30      200.98      5.10 o 
  -1   8   5      122.76      123.72      9.08 o 
   0   8   5      657.52      733.00     18.74 o 
   1   8   5      172.33      218.68      5.99 o 
   2   8   5      909.95      884.22     22.35 o 
   3   8   5       35.31        3.35      5.56 o 
   4   8   5      290.08      280.88     15.16 o 
   5   8   5       88.97      109.99     10.31 o 
   6   8   5        0.19        1.07      5.79 o 
   7   8   5       13.78       12.39      6.83 o 
 -11   9   5       44.13       43.70      9.96 o 
 -10   9   5       65.47       86.10      9.93 o 
  -9   9   5       50.57       49.37      9.48 o 
  -8   9   5       26.72       16.16      8.37 o 
  -7   9   5      326.30      345.37     17.04 o 
  -6   9   5        3.45        4.69      5.96 o 
  -5   9   5       25.67        2.42      6.60 o 
  -4   9   5       97.68      107.79      6.53 o 
  -3   9   5      137.62      143.07      9.99 o 
  -2   9   5       60.14       58.47      5.03 o 
  -1   9   5      391.16      497.99      7.88 o 
   0   9   5      168.11      162.06      7.11 o 
   1   9   5        0.19        4.84      6.19 o 
   2   9   5        4.72        0.45      7.45 o 
   3   9   5      107.24      108.21     10.68 o 
   4   9   5        4.08       12.52      6.79 o 
   5   9   5        6.42        8.13      6.44 o 
   6   9   5       56.75       79.74      8.99 o 
 -11  10   5       13.11       11.30      7.17 o 
 -10  10   5       23.46       13.25      8.83 o 
  -9  10   5      157.44      178.38     13.39 o 
  -8  10   5      235.72      209.70     14.37 o 
  -7  10   5       96.97       87.69      8.97 o 
  -6  10   5        8.75        4.30      5.63 o 
  -5  10   5       35.68       33.81      8.80 o 
  -4  10   5       46.53        6.91      6.91 o 
  -3  10   5      168.50      180.85      6.47 o 
  -2  10   5       19.90        6.45      6.45 o 
  -1  10   5       16.24        1.75      6.10 o 
   0  10   5       20.56       14.20      6.97 o 
   1  10   5      143.81      168.94     11.23 o 
   2  10   5       40.70       35.05      8.76 o 
   3  10   5       16.70        6.18      6.18 o 
   4  10   5        7.17        9.07      6.89 o 
   5  10   5       34.46        2.75      7.17 o 
   6  10   5        1.10        2.78      6.88 o 
 -10  11   5       14.94        9.47      8.00 o 
  -9  11   5      120.63      142.81     13.69 o 
  -8  11   5       15.79       15.46     15.46 o 
  -7  11   5        6.22        8.07      8.07 o 
  -6  11   5        1.33        2.80      6.27 o 
  -5  11   5       44.66       83.67      9.37 o 
  -4  11   5        7.30        3.03      7.13 o 
  -3  11   5        4.07       11.94      5.65 o 
  -2  11   5        2.25        7.96      5.67 o 
  -1  11   5       36.81        6.99      6.04 o 
   0  11   5       21.10        9.33      6.03 o 
   1  11   5       16.11       13.38      6.47 o 
   2  11   5        0.02       10.45      6.84 o 
   3  11   5      117.95      149.53     11.46 o 
   4  11   5      177.19      211.31     13.87 o 
   5  11   5       55.10       81.37     10.12 o 
   6  11   5       76.24       92.19      9.55 o 
 -10  12   5       32.88       41.16      8.90 o 
  -9  12   5       12.31        7.75      8.21 o 
  -8  12   5       44.93       34.99      9.78 o 
  -7  12   5       49.93       28.14      9.57 o 
  -6  12   5        0.33        1.17      7.17 o 
  -5  12   5       61.17       60.39      8.96 o 
  -4  12   5      120.47      103.37      6.63 o 
  -3  12   5        0.74        6.81      6.81 o 
  -2  12   5      567.58      420.54      6.12 o 
  -1  12   5      151.20      127.03      7.07 o 
   0  12   5      496.59      510.30     19.03 o 
   1  12   5      293.48      277.42     15.71 o 
   2  12   5      565.39      459.78      6.89 o 
   3  12   5       97.97       89.27      7.69 o 
   4  12   5      270.30      294.54     16.08 o 
   5  12   5       51.46       72.39      9.91 o 
 -10  13   5        3.75        5.71      6.64 o 
  -9  13   5        3.05       13.75      7.23 o 
  -8  13   5       12.85        9.05      8.50 o 
  -7  13   5       26.52       43.99      9.08 o 
  -6  13   5        0.95        8.19      8.19 o 
  -5  13   5      270.54      293.98     15.94 o 
  -4  13   5       40.22       22.99      8.62 o 
  -3  13   5      207.31      218.68     13.27 o 
  -2  13   5       95.96       92.64      6.09 o 
  -1  13   5        0.06        7.54      7.54 o 
   0  13   5        1.35        7.19      7.19 o 
   1  13   5        9.63        7.94      6.90 o 
   2  13   5        4.53       10.23     10.23 o 
   3  13   5        0.00        2.81      7.51 o 
   4  13   5        3.22        9.94      9.94 o 
   5  13   5       11.37        1.75      8.58 o 
  -9  14   5        0.82        4.58      8.21 o 
  -8  14   5        1.98       10.53      7.36 o 
  -7  14   5       55.15       66.43     10.97 o 
  -6  14   5      250.30      298.02     16.62 o 
  -5  14   5      303.74      274.01      8.27 o 
  -4  14   5       24.18        1.72      7.87 o 
  -3  14   5       18.64        7.23      7.72 o 
  -2  14   5        0.81        0.00      7.30 o 
  -1  14   5        8.64        1.11      6.41 o 
   0  14   5      155.07      187.40     12.97 o 
   1  14   5       32.05       39.36      7.77 o 
   2  14   5        6.84        5.61      7.13 o 
   3  14   5       27.14       46.73      8.86 o 
   4  14   5        0.53        2.94      7.73 o 
   5  14   5       46.29       44.65      9.59 o 
  -9  15   5       19.29       13.87      9.63 o 
  -8  15   5        2.18       16.06      7.50 o 
  -7  15   5       13.41        3.31      8.14 o 
  -6  15   5       21.64       35.89      9.75 o 
  -5  15   5        0.00        6.20      9.12 o 
  -4  15   5        6.15        2.99      8.04 o 
  -3  15   5        3.52        7.91      7.91 o 
  -2  15   5        2.00        4.63      7.71 o 
  -1  15   5       39.95        5.87      8.11 o 
   0  15   5       11.94        3.46      7.11 o 
   1  15   5        0.05        6.92      6.92 o 
   2  15   5       30.86       25.27      8.68 o 
   3  15   5       41.73       49.46      9.87 o 
   4  15   5       73.75       68.73      7.11 o 
  -8  16   5      119.31      111.76      8.86 o 
  -7  16   5      102.11       92.35      8.03 o 
  -6  16   5       45.41        0.62      8.26 o 
  -5  16   5       50.60        0.63      8.93 o 
  -4  16   5      186.24      167.81      8.73 o 
  -3  16   5      254.82      289.92     17.42 o 
  -2  16   5      299.86      347.91     17.40 o 
  -1  16   5      119.77      110.81     13.23 o 
   0  16   5       92.81      115.91     12.45 o 
   1  16   5        0.20        0.59      7.03 o 
   2  16   5        9.86       14.06      6.81 o 
   3  16   5       12.31       28.32      8.21 o 
   4  16   5        5.13        7.76      7.76 o 
  -8  17   5        0.32        6.84      7.58 o 
  -7  17   5       10.71        8.99      8.99 o 
  -6  17   5        4.52       16.24      8.15 o 
  -5  17   5       47.96       45.09     10.09 o 
  -4  17   5       16.64       14.96      9.95 o 
  -3  17   5      208.12      187.25     10.37 o 
  -2  17   5      177.10      189.02     15.00 o 
  -1  17   5      106.36       97.77      8.85 o 
   0  17   5        9.20        3.17      8.22 o 
   1  17   5       57.41       62.17      9.53 o 
   2  17   5       16.69       25.39      7.74 o 
   3  17   5        1.34        3.17      6.92 o 
  -7  18   5        0.67        4.89      8.82 o 
  -6  18   5        0.86        5.56      8.40 o 
  -5  18   5        7.60        8.26      8.26 o 
  -4  18   5        7.28        0.00      8.08 o 
  -3  18   5       11.50       14.62     10.51 o 
  -2  18   5       23.10       18.54     10.10 o 
  -1  18   5       57.29       82.80     11.81 o 
   0  18   5        1.23        1.34      8.56 o 
   1  18   5        2.04        2.63      7.82 o 
   2  18   5       19.12       19.68      8.62 o 
  -6  19   5        5.83        5.64      8.92 o 
  -5  19   5       69.94        9.77      8.65 o 
  -4  19   5       32.43       46.38     10.99 o 
  -3  19   5       69.23       87.34     12.41 o 
  -2  19   5       31.28       32.99     10.14 o 
  -1  19   5       80.16       98.51     12.39 o 
   0  19   5       67.88       79.33     11.34 o 
   1  19   5       17.09       27.98      8.97 o 
  -4  20   5       44.64        6.40      9.60 o 
  -3  20   5       29.32       11.99     10.67 o 
  -2  20   5       46.90       45.37     11.45 o 
  -1  20   5       29.59       56.92     10.14 o 
   0  20   5       14.56        6.39      9.44 o 
 -11   0   6        8.83       23.00      7.35 o 
 -10   0   6       15.57       19.12      7.73 o 
  -9   0   6        0.12       19.75      8.24 o 
  -8   0   6       51.09       59.15      7.73 o 
  -7   0   6       32.45       19.04      6.26 o 
  -6   0   6        1.01       18.19      4.66 o 
  -5   0   6        5.59        0.69      3.99 o 
  -4   0   6      827.48      707.18     17.26 o 
  -3   0   6       17.37       14.66      3.96 o 
  -2   0   6     2145.03     1925.47     24.58 o 
  -1   0   6       14.20       21.45      5.10 o 
   0   0   6     1983.79     1999.30     29.37 o 
   1   0   6       50.10       75.82      7.88 o 
   2   0   6      615.70      633.52     18.14 o 
   3   0   6        9.10       13.29      5.32 o 
   4   0   6      709.16      695.51     20.93 o 
   5   0   6        0.87        7.26      5.64 o 
   6   0   6       52.51       72.27      8.57 o 
 -11   1   6       16.60        1.98      7.05 o 
 -10   1   6       34.40       22.86      7.86 o 
  -9   1   6      446.18      297.65      7.61 o 
  -8   1   6      121.01      107.47     11.44 o 
  -7   1   6      425.84      422.09     16.73 o 
  -6   1   6      164.82      143.34     10.43 o 
  -5   1   6      275.63      261.23     11.00 o 
  -4   1   6      400.87      383.52     12.48 o 
  -3   1   6       71.02       78.68      6.16 o 
  -2   1   6        7.62       13.83      5.34 o 
  -1   1   6      636.73      523.74      5.35 o 
   0   1   6       28.51       27.10      7.04 o 
   1   1   6      201.03      212.29     10.94 o 
   2   1   6        1.80        8.96      5.37 o 
   3   1   6       88.28       82.13      8.90 o 
   4   1   6       13.99       35.56      7.58 o 
   5   1   6       37.21       39.86      7.54 o 
   6   1   6       21.36       31.26      6.65 o 
 -11   2   6        0.03        3.93      7.53 o 
 -10   2   6        4.87        4.68      8.07 o 
  -9   2   6        9.86       12.15      9.13 o 
  -8   2   6       26.13       37.81      8.31 o 
  -7   2   6      142.59      132.93     11.40 o 
  -6   2   6       29.37       25.23      6.45 o 
  -5   2   6       36.11       19.10      6.49 o 
  -4   2   6       51.54       52.62      6.58 o 
  -3   2   6      430.24      423.72     12.90 o 
  -2   2   6        1.96        6.77      5.33 o 
  -1   2   6      119.65      108.81      7.50 o 
   0   2   6        6.96       13.63      5.92 o 
   1   2   6        1.90        1.27      5.54 o 
   2   2   6       55.86       57.08      7.56 o 
   3   2   6        0.17       12.86      4.72 o 
   4   2   6       32.42       11.45      6.80 o 
   5   2   6        2.71        9.68      5.61 o 
   6   2   6        8.64        7.20      6.29 o 
 -11   3   6       31.43       14.77      8.14 o 
 -10   3   6       12.94       14.48      8.47 o 
  -9   3   6      255.72      256.84     15.87 o 
  -8   3   6        1.48       11.86      6.73 o 
  -7   3   6      300.35      336.34     15.80 o 
  -6   3   6        1.43        1.40      6.49 o 
  -5   3   6      456.89      526.89     16.87 o 
  -4   3   6        8.10       14.92      5.74 o 
  -3   3   6       66.43       53.91      8.00 o 
  -2   3   6      754.10      665.14     16.70 o 
  -1   3   6       67.93       66.78      7.64 o 
   0   3   6      455.40      402.29     15.09 o 
   1   3   6        0.60        0.86      5.52 o 
   2   3   6        7.28        8.14      5.66 o 
   3   3   6      171.81      210.23     12.15 o 
   4   3   6        5.48       25.42      7.26 o 
   5   3   6       50.85       63.83      8.28 o 
   6   3   6       34.81       49.15      7.41 o 
 -11   4   6       17.56       30.95      6.96 o 
 -10   4   6        0.17        0.62      7.45 o 
  -9   4   6       43.15       46.45      9.00 o 
  -8   4   6      301.22      272.49     16.25 o 
  -7   4   6       10.62        1.11      6.59 o 
  -6   4   6      499.12      552.88     19.32 o 
  -5   4   6      550.20      644.76     18.88 o 
  -4   4   6     1248.29     1524.26     26.77 o 
  -3   4   6        0.35        4.57      6.27 o 
  -2   4   6      805.39      800.62     18.92 o 
  -1   4   6       10.44       10.00      6.47 o 
   0   4   6     1017.04     1138.71     23.95 o 
   1   4   6       19.29       13.26      6.60 o 
   2   4   6      214.90      237.96     12.62 o 
   3   4   6        6.54       17.59      5.98 o 
   4   4   6      205.76      220.10     12.44 o 
   5   4   6        3.93        2.01      5.53 o 
   6   4   6       45.03       54.66      6.73 o 
 -11   5   6        3.74        7.46      5.49 o 
 -10   5   6        1.55        0.67      8.05 o 
  -9   5   6       36.54       34.93      8.12 o 
  -8   5   6        8.05        9.01      9.16 o 
  -7   5   6       63.80       74.35      8.67 o 
  -6   5   6      187.70      191.74     12.67 o 
  -5   5   6      425.46      495.81     17.85 o 
  -4   5   6      166.69      194.81     11.70 o 
  -3   5   6      863.85      880.01     20.25 o 
  -2   5   6      464.69      437.97     14.79 o 
  -1   5   6      837.47      846.02     19.96 o 
   0   5   6      887.71      916.42     22.08 o 
   1   5   6      148.60      166.18     11.30 o 
   2   5   6       75.47       69.09      8.48 o 
   3   5   6      222.59      221.64     13.62 o 
   4   5   6        1.66        3.64      6.94 o 
   5   5   6        0.44        6.77      5.46 o 
   6   5   6       37.05       31.07      7.61 o 
 -11   6   6        8.65        1.23      7.94 o 
 -10   6   6        4.78        1.26      6.42 o 
  -9   6   6       30.94       25.99      9.32 o 
  -8   6   6       83.08      100.42     11.25 o 
  -7   6   6       99.69       99.76     10.31 o 
  -6   6   6       56.15       52.41      9.52 o 
  -5   6   6      431.94      490.16     18.23 o 
  -4   6   6        6.68       13.29      6.47 o 
  -3   6   6      296.93      317.46     13.64 o 
  -2   6   6       13.73       16.62      6.55 o 
  -1   6   6      477.80      500.52     16.32 o 
   0   6   6       11.21       22.88      6.98 o 
   1   6   6      319.58      307.34     14.35 o 
   2   6   6        3.50        1.99      6.10 o 
   3   6   6      106.22      106.31     10.52 o 
   4   6   6       17.04       31.98      7.01 o 
   5   6   6        7.46        1.59      6.37 o 
   6   6   6        0.26       10.94      5.19 o 
 -11   7   6       12.57       20.33      7.14 o 
 -10   7   6       71.41       68.00     10.38 o 
  -9   7   6        2.72        1.89      7.91 o 
  -8   7   6      277.77      257.49     15.45 o 
  -7   7   6        0.04        8.04      6.93 o 
  -6   7   6        0.24        0.00      7.84 o 
  -5   7   6      541.57      586.02     19.58 o 
  -4   7   6       31.76       32.25      8.70 o 
  -3   7   6      395.41      426.36     15.99 o 
  -2   7   6       65.70       64.15      7.86 o 
  -1   7   6       32.84       52.39      7.64 o 
   0   7   6      141.92      147.24     10.97 o 
   1   7   6       41.45       50.13      8.50 o 
   2   7   6        2.22        2.56      6.41 o 
   3   7   6       98.66      125.29     11.03 o 
   4   7   6        1.17        1.09      6.77 o 
   5   7   6        2.64        0.53      6.04 o 
 -11   8   6       13.70       10.43      7.75 o 
 -10   8   6        6.78        1.28      7.76 o 
  -9   8   6       87.66       74.28     10.94 o 
  -8   8   6      233.80      232.68     14.30 o 
  -7   8   6       95.91      120.66     10.63 o 
  -6   8   6      521.47      562.65     20.13 o 
  -5   8   6      565.24      624.45     20.58 o 
  -4   8   6      761.28      854.96     22.62 o 
  -3   8   6      219.87      207.84     12.62 o 
  -2   8   6      147.82      161.07     10.45 o 
  -1   8   6        8.22       10.68      5.68 o 
   0   8   6      215.53      212.83     13.14 o 
   1   8   6       63.09       74.59      9.94 o 
   2   8   6        7.80        3.11      6.46 o 
   3   8   6       15.54       34.09      8.72 o 
   4   8   6       39.93       62.52      8.73 o 
   5   8   6        2.88        6.21      6.26 o 
 -10   9   6        1.36       10.96      7.72 o 
  -9   9   6       74.07       80.64     11.29 o 
  -8   9   6        5.22       13.76      8.47 o 
  -7   9   6        2.61       17.26      5.58 o 
  -6   9   6      380.59      396.38     17.74 o 
  -5   9   6      271.05      266.98     14.69 o 
  -4   9   6      172.30      175.54     12.81 o 
  -3   9   6      250.60      268.06     14.11 o 
  -2   9   6      111.90      123.01      9.60 o 
  -1   9   6        0.58       20.03      6.20 o 
   0   9   6      109.82      121.66     10.32 o 
   1   9   6        3.45        2.50      8.48 o 
   2   9   6      108.54      128.65     11.27 o 
   3   9   6      114.43      132.12     12.72 o 
   4   9   6       35.73       55.28      9.67 o 
   5   9   6       20.03       22.91      8.48 o 
 -10  10   6        4.17       28.36      7.30 o 
  -9  10   6        2.67        0.66      8.17 o 
  -8  10   6       18.10       25.40      8.49 o 
  -7  10   6       12.72       22.46      6.67 o 
  -6  10   6        1.18        2.33      7.79 o 
  -5  10   6      220.42      218.00     13.33 o 
  -4  10   6      222.75      241.06     13.52 o 
  -3  10   6       41.43       57.83      8.33 o 
  -2  10   6        8.52        5.40      6.64 o 
  -1  10   6      100.42      131.54     10.15 o 
   0  10   6       34.90       49.32      8.19 o 
   1  10   6     1097.80     1251.21     28.52 o 
   2  10   6        1.97       14.11      7.94 o 
   3  10   6      443.52      338.15      8.93 o 
   4  10   6       95.81       86.63      8.00 o 
   5  10   6       34.16       38.92      9.03 o 
 -10  11   6       17.35       14.84      9.20 o 
  -9  11   6       57.74        4.61      7.93 o 
  -8  11   6       56.92       51.03      9.11 o 
  -7  11   6       27.79       52.76      9.25 o 
  -6  11   6      161.02      176.31     13.70 o 
  -5  11   6       63.48       64.70     10.23 o 
  -4  11   6      113.04      134.55     11.82 o 
  -3  11   6       41.09       28.63      7.70 o 
  -2  11   6       29.68       37.32      7.72 o 
  -1  11   6       55.12       10.76      7.92 o 
   0  11   6       66.70       79.16      9.10 o 
   1  11   6        9.11        5.94      9.89 o 
   2  11   6        3.53       14.53      7.54 o 
   3  11   6        1.44       11.16     11.16 o 
   4  11   6        2.62        7.57      7.57 o 
  -9  12   6       45.54       11.26     11.26 o 
  -8  12   6        0.31        8.49      8.49 o 
  -7  12   6       17.41       13.35      9.27 o 
  -6  12   6       71.22       66.61      7.59 o 
  -5  12   6        2.50        4.63      6.72 o 
  -4  12   6       82.83       67.90      7.02 o 
  -3  12   6       60.20       75.09      9.12 o 
  -2  12   6       24.69       47.71      7.03 o 
  -1  12   6      156.94      182.40     13.11 o 
   0  12   6        2.00       14.25      6.20 o 
   1  12   6        5.00        5.56      7.19 o 
   2  12   6        4.86        5.18      7.81 o 
   3  12   6        0.47        4.12      7.41 o 
   4  12   6       18.93        9.59      7.02 o 
  -9  13   6       15.35       19.35      8.13 o 
  -8  13   6       39.44        1.98      7.40 o 
  -7  13   6       40.74       50.74     10.23 o 
  -6  13   6       65.37       74.63     10.83 o 
  -5  13   6        4.98        8.47      8.39 o 
  -4  13   6       30.41        8.24      8.24 o 
  -3  13   6      127.42      121.58     11.87 o 
  -2  13   6        1.89       10.10      7.00 o 
  -1  13   6        3.45        2.81      7.05 o 
   0  13   6        2.03        2.88      6.41 o 
   1  13   6        7.77        9.87      8.18 o 
   2  13   6       64.20       64.14      9.88 o 
   3  13   6       21.51       20.62      9.50 o 
  -8  14   6       46.58       66.22     10.14 o 
  -7  14   6       59.98       63.85     11.27 o 
  -6  14   6        0.69       15.47      7.57 o 
  -5  14   6       70.40       73.69     10.91 o 
  -4  14   6       31.70       37.59      9.08 o 
  -3  14   6      169.67      188.30      7.57 o 
  -2  14   6       40.51        0.59      8.06 o 
  -1  14   6      241.43      220.63      8.99 o 
   0  14   6        0.34        4.74      8.08 o 
   1  14   6      110.98      116.91     11.83 o 
   2  14   6        0.89        7.34      8.49 o 
   3  14   6       80.39       98.63     11.00 o 
  -8  15   6       11.92        7.56      9.51 o 
  -7  15   6        0.02        8.15      8.15 o 
  -6  15   6       31.17       28.54      9.67 o 
  -5  15   6        4.68        0.00      9.11 o 
  -4  15   6      142.74      133.83      8.95 o 
  -3  15   6      123.58      145.75     13.20 o 
  -2  15   6      169.28      242.22     14.78 o 
  -1  15   6       60.60       52.74      8.28 o 
   0  15   6      152.61      191.44     14.61 o 
   1  15   6       62.19       78.79     10.05 o 
   2  15   6        9.63        8.36      8.36 o 
  -7  16   6        6.39        6.23      9.31 o 
  -6  16   6       37.77       36.01     10.22 o 
  -5  16   6        0.20        7.33      7.79 o 
  -4  16   6        1.31        8.06      8.06 o 
  -3  16   6        1.88        0.66      8.34 o 
  -2  16   6       12.75        8.27     10.24 o 
  -1  16   6        8.30        6.50      7.42 o 
   0  16   6        0.86        2.62      8.11 o 
   1  16   6        6.34       16.83      7.64 o 
   2  16   6       14.03       14.95      8.86 o 
  -6  17   6       36.38       43.75     10.72 o 
  -5  17   6        0.01        1.37      8.83 o 
  -4  17   6       15.97        4.01      9.46 o 
  -3  17   6        0.24        1.32      8.65 o 
  -2  17   6       36.27        0.65      8.15 o 
  -1  17   6        9.11        6.07      8.03 o 
   0  17   6       38.24       64.41     10.40 o 
   1  17   6        2.76        7.39      7.32 o 
  -5  18   6      111.43      133.08     13.47 o 
  -4  18   6       64.99       61.39      8.98 o 
  -3  18   6      185.66      190.99     15.44 o 
  -2  18   6       66.21       86.55     12.36 o 
  -1  18   6       32.05       11.89      9.95 o 
   0  18   6        2.55       10.41      8.09 o 
 -11   1   7       45.45       54.55     10.75 o 
 -10   1   7       63.43       45.74      9.96 o 
  -9   1   7       68.61       78.31     11.10 o 
  -8   1   7       12.94       21.73      6.34 o 
  -7   1   7       21.18       12.09      6.63 o 
  -6   1   7      108.31       99.74      8.80 o 
  -5   1   7        8.92        7.17      4.97 o 
  -4   1   7       14.60       24.56      5.07 o 
  -3   1   7        2.49        4.26      4.26 o 
  -2   1   7      112.60       85.58      8.16 o 
  -1   1   7        5.02        7.91      4.96 o 
   0   1   7       91.48       87.94      8.71 o 
   1   1   7       64.22       49.94      7.77 o 
   2   1   7       67.22       90.35      8.90 o 
   3   1   7        1.39        1.50      5.60 o 
   4   1   7       28.25        8.09      6.52 o 
 -11   2   7       13.56       13.74      8.63 o 
 -10   2   7       92.14      109.75     11.75 o 
  -9   2   7      111.66       97.71      7.67 o 
  -8   2   7       23.33        7.24      5.71 o 
  -7   2   7       23.09        1.66      5.90 o 
  -6   2   7        0.86        4.35      5.84 o 
  -5   2   7       51.00       83.31      8.16 o 
  -4   2   7       38.96       27.07      5.48 o 
  -3   2   7        0.45        3.00      4.28 o 
  -2   2   7       10.37       21.42      5.50 o 
  -1   2   7      395.61      297.32     12.58 o 
   0   2   7      146.84      139.74      9.71 o 
   1   2   7       85.14       67.89      8.64 o 
   2   2   7       21.44       22.53      7.37 o 
   3   2   7      167.10      174.84      6.99 o 
   4   2   7        1.94        5.62      6.22 o 
 -11   3   7        1.06        8.56      8.56 o 
 -10   3   7       30.49       37.47      9.31 o 
  -9   3   7        0.20        6.73      7.66 o 
  -8   3   7        3.87       10.64      6.07 o 
  -7   3   7        0.10        7.31      7.31 o 
  -6   3   7       14.41       19.45      7.11 o 
  -5   3   7        3.93        9.26      5.58 o 
  -4   3   7       80.23      116.28      8.71 o 
  -3   3   7       98.51      128.05      8.94 o 
  -2   3   7      654.74      609.89     17.21 o 
  -1   3   7      547.30      449.48     15.69 o 
   0   3   7      353.42      362.70     15.18 o 
   1   3   7       57.30       50.12      8.66 o 
   2   3   7      153.07      189.54     12.30 o 
   3   3   7        6.20        7.23      6.38 o 
   4   3   7       13.86        0.50      6.36 o 
 -11   4   7        3.39        7.72      7.72 o 
 -10   4   7        2.17        6.19      7.60 o 
  -9   4   7       17.04        0.00      7.74 o 
  -8   4   7       76.26       66.55      8.40 o 
  -7   4   7       44.62        1.20      6.82 o 
  -6   4   7       35.27       27.80      7.27 o 
  -5   4   7       73.61       82.73      9.57 o 
  -4   4   7        2.81        0.48      6.16 o 
  -3   4   7       41.28       56.70      7.18 o 
  -2   4   7      232.33      190.62     11.32 o 
  -1   4   7        0.54        1.27      5.94 o 
   0   4   7       27.95       20.12      8.11 o 
   1   4   7       13.58       18.54      7.30 o 
   2   4   7       13.35       19.23      7.10 o 
   3   4   7       31.64       50.00      8.62 o 
   4   4   7        0.44        2.70      5.54 o 
 -10   5   7        0.13        9.52      8.21 o 
  -9   5   7       11.16        4.07      8.06 o 
  -8   5   7       25.27       37.91      9.59 o 
  -7   5   7        1.97        6.01      6.66 o 
  -6   5   7       42.46       71.37      9.45 o 
  -5   5   7       12.66       18.37      6.93 o 
  -4   5   7      190.46       72.83     13.77 o 
  -3   5   7        2.47        6.31      5.89 o 
  -2   5   7       95.51       76.88      9.37 o 
  -1   5   7       62.89       78.47      8.98 o 
   0   5   7        0.12        1.50      6.43 o 
   1   5   7       55.06       62.53      9.38 o 
   2   5   7      125.61      154.69     11.75 o 
   3   5   7        7.30        1.67      6.93 o 
   4   5   7       22.03       37.96      7.90 o 
 -10   6   7       68.49       87.45     12.17 o 
  -9   6   7      159.45      125.53     13.96 o 
  -8   6   7       75.41       66.64     10.89 o 
  -7   6   7       39.43       21.94      8.96 o 
  -6   6   7      335.95      328.52     16.32 o 
  -5   6   7      216.25      210.75     12.94 o 
  -4   6   7       85.20      113.14     10.49 o 
  -3   6   7       55.24       54.99      7.63 o 
  -2   6   7        1.25        0.00      6.49 o 
  -1   6   7       49.12       58.15      7.17 o 
   0   6   7       70.95       68.68      9.60 o 
   1   6   7        6.80        4.28      6.16 o 
   2   6   7        1.53        8.23      7.58 o 
   3   6   7       26.35       21.39      6.69 o 
   4   6   7        2.65        0.57      6.06 o 
 -10   7   7       39.26       12.69      9.82 o 
  -9   7   7       24.57       28.84      9.44 o 
  -8   7   7       36.47       31.25      9.55 o 
  -7   7   7        6.86        4.97      8.26 o 
  -6   7   7        9.38        5.23      7.85 o 
  -5   7   7        8.90        7.09      8.15 o 
  -4   7   7      440.52      468.48     17.39 o 
  -3   7   7      228.59      235.62     13.67 o 
  -2   7   7      350.69      386.60     16.08 o 
  -1   7   7      449.07      431.38     17.34 o 
   0   7   7       15.53       19.40      8.02 o 
   1   7   7      111.46      118.39     10.61 o 
   2   7   7      187.67      238.22     13.78 o 
   3   7   7       31.45       38.12      9.40 o 
   4   7   7        8.74        2.90      6.53 o 
 -10   8   7        0.54        1.34      7.86 o 
  -9   8   7       74.03       71.67     10.49 o 
  -8   8   7        0.18        5.21      7.63 o 
  -7   8   7       14.92        5.62      7.90 o 
  -6   8   7       50.09       34.99     10.37 o 
  -5   8   7       12.35       12.32      7.10 o 
  -4   8   7        1.16        3.18      7.73 o 
  -3   8   7        1.50        1.57      6.23 o 
  -2   8   7       38.06        4.52      5.99 o 
  -1   8   7        1.70        6.63      6.63 o 
   0   8   7      195.16      217.62     13.46 o 
   1   8   7        0.83        3.34      7.84 o 
   2   8   7      111.09      103.37      7.59 o 
   3   8   7       18.04       35.46      8.46 o 
  -9   9   7      114.61      108.03     12.79 o 
  -8   9   7       20.99       19.10      8.36 o 
  -7   9   7       32.60       26.04      8.77 o 
  -6   9   7        5.10       22.97      7.64 o 
  -5   9   7        9.44       32.78      6.83 o 
  -4   9   7        0.41        0.00      6.58 o 
  -3   9   7        6.23        8.55      6.34 o 
  -2   9   7      130.60      147.34     11.55 o 
  -1   9   7        2.63        5.85      6.70 o 
   0   9   7       48.68       82.66      9.11 o 
   1   9   7        4.24        1.16      7.29 o 
   2   9   7       14.89        5.92      8.41 o 
   3   9   7        0.35        3.63      6.46 o 
  -9  10   7       38.83       24.21     10.68 o 
  -8  10   7       31.88       35.29      9.36 o 
  -7  10   7        4.14        8.06      8.06 o 
  -6  10   7       10.32        9.26      8.52 o 
  -5  10   7      109.63       96.75      7.80 o 
  -4  10   7       45.12       59.70      9.01 o 
  -3  10   7        1.99        3.89      7.26 o 
  -2  10   7       94.24      110.13     10.07 o 
  -1  10   7       26.94       30.83      7.31 o 
   0  10   7        7.44       14.29      6.71 o 
   1  10   7        0.32       19.42      6.68 o 
   2  10   7        3.47        5.43      7.79 o 
   3  10   7        5.47        8.02      6.43 o 
  -9  11   7        3.00       10.82      7.73 o 
  -8  11   7       31.77       39.67     10.03 o 
  -7  11   7       19.16       14.41      8.27 o 
  -6  11   7      121.19      113.36      7.43 o 
  -5  11   7       23.01       28.58      9.02 o 
  -4  11   7        6.85        0.00      7.36 o 
  -3  11   7       14.25        6.89      8.42 o 
  -2  11   7        0.85       10.76      7.13 o 
  -1  11   7        4.61       10.32      6.43 o 
   0  11   7        0.08        4.13      7.39 o 
   1  11   7       24.40       39.31      8.65 o 
   2  11   7       10.41       14.85      8.27 o 
  -8  12   7        2.40        6.13      8.05 o 
  -7  12   7        4.32        5.33      8.09 o 
  -6  12   7        9.38       12.26      8.08 o 
  -5  12   7        1.86        5.00      7.44 o 
  -4  12   7        0.81        0.00      6.30 o 
  -3  12   7        2.05       12.44      6.44 o 
  -2  12   7        0.01        4.70      7.27 o 
  -1  12   7        2.91        1.18      7.01 o 
   0  12   7       53.42       42.68      9.06 o 
   1  12   7        4.99       11.21      7.89 o 
   2  12   7       94.92      125.36     12.13 o 
  -8  13   7        0.01        4.13      8.07 o 
  -7  13   7       11.42       27.07      8.40 o 
  -6  13   7        2.94       12.56      8.11 o 
  -5  13   7       35.61        5.16      7.96 o 
  -4  13   7       44.67       31.92      9.23 o 
  -3  13   7       35.92       43.62      8.85 o 
  -2  13   7        0.96        7.46      7.46 o 
  -1  13   7       33.55       30.95      9.04 o 
   0  13   7        7.77        0.61      6.76 o 
   1  13   7        9.39       24.92      8.63 o 
  -7  14   7       10.10       23.39      9.01 o 
  -6  14   7       12.99        0.00      9.79 o 
  -5  14   7        7.40        0.64      8.20 o 
  -4  14   7        0.15        0.64      8.21 o 
  -3  14   7        3.24        2.54      7.42 o 
  -2  14   7       12.43        3.81      7.76 o 
  -1  14   7        9.73       16.10      8.06 o 
   0  14   7       15.37        1.29      8.70 o 
   1  14   7        3.96        3.93      8.21 o 
  -6  15   7       54.24       60.65     10.39 o 
  -5  15   7        0.03        9.50      7.08 o 
  -4  15   7        3.98        5.97      8.07 o 
  -3  15   7        0.02        2.65      7.68 o 
  -2  15   7        0.48        8.54      8.54 o 
  -1  15   7       14.93       32.01      8.65 o 
   0  15   7        4.52        4.69      9.14 o 
  -5  16   7       44.97       46.38      9.48 o 
  -4  16   7       62.68       78.55     10.85 o 
  -3  16   7      109.99      128.60     13.22 o 
  -2  16   7       56.00       47.33     11.45 o 
 -10   0   8       75.54       15.88      6.65 o 
  -9   0   8      104.95       80.78      7.05 o 
  -8   0   8        3.65        0.00      6.08 o 
  -7   0   8      102.08       91.23      9.46 o 
  -6   0   8        0.43        4.30      4.78 o 
  -5   0   8        4.52        0.77      4.19 o 
  -4   0   8      123.90      113.64      8.23 o 
  -3   0   8      118.52      100.30      7.77 o 
  -2   0   8        2.85        0.74      4.99 o 
  -1   0   8      282.78      273.72     11.90 o 
   0   0   8       18.73       24.08      6.37 o 
   1   0   8       54.32        2.99      6.74 o 
   2   0   8        2.39        2.09      5.82 o 
 -10   1   8       79.08        9.99      9.99 o 
  -9   1   8        4.70       14.08      7.63 o 
  -8   1   8       33.16       30.96      8.55 o 
  -7   1   8        3.35        3.66      6.32 o 
  -6   1   8       14.39       23.69      5.69 o 
  -5   1   8        4.24        4.35      5.59 o 
  -4   1   8        3.59        5.29      4.86 o 
  -3   1   8        3.41        1.93      4.67 o 
  -2   1   8       72.70       62.89      7.05 o 
  -1   1   8       12.63        2.83      5.54 o 
   0   1   8        4.10        0.47      5.93 o 
   1   1   8       57.68       49.01      7.99 o 
   2   1   8       11.92       10.52      6.62 o 
 -10   2   8        4.02        0.71      9.31 o 
  -9   2   8        0.00        8.30      8.30 o 
  -8   2   8        2.13        3.13      8.23 o 
  -7   2   8       18.63       19.87      7.95 o 
  -6   2   8       36.10       36.02      8.33 o 
  -5   2   8        0.27        1.87      5.36 o 
  -4   2   8       47.84       36.45      7.01 o 
  -3   2   8       35.12       30.24      6.32 o 
  -2   2   8       56.51       61.12      7.53 o 
  -1   2   8       12.53       17.72      4.85 o 
   0   2   8       10.57        4.51      6.21 o 
   1   2   8       24.45       32.48      7.63 o 
   2   2   8        8.36       25.76      6.82 o 
  -9   3   8        0.03       20.98      9.25 o 
  -8   3   8      137.72      126.55     13.48 o 
  -7   3   8       16.70       12.65      8.82 o 
  -6   3   8       36.01       31.90      7.21 o 
  -5   3   8        2.91        0.00      6.68 o 
  -4   3   8       36.17       29.71      7.80 o 
  -3   3   8        2.45        1.79      5.49 o 
  -2   3   8        9.72        6.27      6.27 o 
  -1   3   8       21.66       27.00      5.59 o 
   0   3   8       16.55       28.11      7.21 o 
   1   3   8        4.31        7.00      6.36 o 
   2   3   8        0.21       22.55      7.00 o 
  -9   4   8       77.12       62.37      9.51 o 
  -8   4   8       13.94       20.23     10.29 o 
  -7   4   8      185.59      196.42     13.58 o 
  -6   4   8       32.81       61.32      8.01 o 
  -5   4   8      214.63      244.19     14.04 o 
  -4   4   8        5.98        3.00      6.63 o 
  -3   4   8       61.65       75.79      8.32 o 
  -2   4   8        3.19        3.76      6.17 o 
  -1   4   8      220.35      235.71     12.41 o 
   0   4   8       49.29       52.25      8.39 o 
   1   4   8       36.52       55.64      8.48 o 
   2   4   8        2.11        9.04      6.45 o 
  -9   5   8       12.49        3.55      9.85 o 
  -8   5   8        0.03        4.14      8.42 o 
  -7   5   8        6.19        9.04      7.76 o 
  -6   5   8        5.45        9.63      7.88 o 
  -5   5   8        0.63        8.39      8.39 o 
  -4   5   8       65.05       79.23      9.93 o 
  -3   5   8       64.30       69.90      9.06 o 
  -2   5   8      164.90      184.08     12.30 o 
  -1   5   8       50.81       61.95      8.38 o 
   0   5   8       56.65       50.11      9.36 o 
   1   5   8       81.26       96.39     10.31 o 
   2   5   8       42.49        9.30      6.93 o 
  -9   6   8        4.61        4.28      8.57 o 
  -8   6   8       30.38       36.02      9.66 o 
  -7   6   8       12.06       13.17      9.60 o 
  -6   6   8       36.54       30.95      9.16 o 
  -5   6   8        0.00        1.77      8.00 o 
  -4   6   8      139.06      168.32     12.13 o 
  -3   6   8        0.48        6.84      6.84 o 
  -2   6   8       68.92       79.34      9.49 o 
  -1   6   8       14.16       22.32      7.24 o 
   0   6   8       10.64       19.54      7.25 o 
   1   6   8       24.62       17.11      8.53 o 
   2   6   8        8.50        7.20      6.87 o 
  -9   7   8       11.22        7.82      8.98 o 
  -8   7   8        0.62        6.94      7.94 o 
  -7   7   8        4.30        1.34      9.44 o 
  -6   7   8       60.58       77.95     11.04 o 
  -5   7   8       15.43        7.20      8.85 o 
  -4   7   8        7.56        8.05      8.35 o 
  -3   7   8        5.50       11.07      7.59 o 
  -2   7   8       25.69       35.42      7.87 o 
  -1   7   8        0.53        6.60      6.60 o 
   0   7   8       19.52       27.78      8.44 o 
   1   7   8       23.72       31.56      9.36 o 
  -8   8   8       16.02       25.16      9.99 o 
  -7   8   8      149.51      172.95     15.65 o 
  -6   8   8      134.10      181.64     13.97 o 
  -5   8   8      231.84      291.76     15.10 o 
  -4   8   8       50.28       37.29      9.00 o 
  -3   8   8       70.03       84.36     10.46 o 
  -2   8   8        3.80        3.98      7.36 o 
  -1   8   8       37.81       25.87      9.38 o 
   0   8   8       14.73       14.57      8.44 o 
   1   8   8       23.36       31.75     10.05 o 
  -8   9   8       26.70       32.25      9.79 o 
  -7   9   8       53.02       67.61     11.14 o 
  -6   9   8       21.24       19.75     10.16 o 
  -5   9   8       71.49       83.38     11.13 o 
  -4   9   8        5.22        7.91      7.48 o 
  -3   9   8       31.91       46.33      8.25 o 
  -2   9   8       49.63       47.56      9.58 o 
  -1   9   8        2.39        7.38      7.38 o 
   0   9   8        0.59        2.48      7.29 o 
   1   9   8       26.29       22.97      9.09 o 
  -7  10   8        2.09        5.49      8.01 o 
  -6  10   8       12.08        3.35     10.07 o 
  -5  10   8        6.51        1.91      8.29 o 
  -4  10   8       27.44       42.62      8.74 o 
  -3  10   8       33.08       41.06      8.22 o 
  -2  10   8       10.24       16.98      7.99 o 
  -1  10   8        7.93        0.59      8.27 o 
   0  10   8       15.30       16.67      8.90 o 
  -7  11   8        0.65       12.50      7.81 o 
  -6  11   8        4.11        6.77      9.19 o 
  -5  11   8       58.79       77.85     11.07 o 
  -4  11   8        0.61        3.23      7.03 o 
  -3  11   8        5.99        8.23      7.75 o 
  -2  11   8        0.02        8.02      8.02 o 
  -1  11   8        5.42        8.61      8.61 o 
   0  11   8       29.98       40.06     10.32 o 
  -6  12   8       30.24       20.02     10.13 o 
  -5  12   8        5.54        2.70      9.28 o 
  -4  12   8        0.41        5.27      7.30 o 
  -3  12   8        8.52        4.57      8.16 o 
  -2  12   8        7.61       14.25      7.72 o 
  -1  12   8       11.57       25.76      8.30 o 
  -5  13   8       24.54       19.96      9.17 o 
  -4  13   8        0.08        2.02      8.17 o 
  -3  13   8        1.05       12.66      7.15 o 
  -8   1   9       13.22        2.95      7.94 o 
  -7   1   9       60.71        9.81      7.30 o 
  -6   1   9        0.81        4.01      6.41 o 
  -5   1   9       76.10       68.50      7.93 o 
  -4   1   9        3.86        5.30      5.43 o 
  -3   1   9       67.07       46.83      6.76 o 
  -2   1   9        9.45        7.33      5.76 o 
  -1   1   9        0.59        5.01      4.71 o 
  -7   2   9       35.75       61.45     10.05 o 
  -6   2   9        5.53        8.25      8.25 o 
  -5   2   9        6.88       17.21      6.85 o 
  -4   2   9        9.18       10.53      5.94 o 
  -3   2   9        2.18        6.47      6.02 o 
  -2   2   9      134.81       96.31      9.38 o 
  -1   2   9        0.09        3.84      5.62 o 
  -7   3   9        0.03        3.16      7.84 o 
  -6   3   9        1.41        0.55      7.62 o 
  -5   3   9       47.63       52.20      8.95 o 
  -4   3   9        1.64        0.50      5.79 o 
  -3   3   9       97.29       93.59      9.56 o 
  -2   3   9       11.14        6.89      6.62 o 
  -1   3   9       18.31       33.54      7.13 o 
  -7   4   9       11.28        4.62      9.98 o 
  -6   4   9        5.34        2.44      8.33 o 
  -5   4   9       29.90       25.98      8.64 o 
  -4   4   9       37.01       55.25      8.69 o 
  -3   4   9       30.69       45.84      8.52 o 
  -2   4   9       59.32       52.10      8.52 o 
  -1   4   9       50.22       44.99      8.44 o 
  -7   5   9       72.49       87.07     11.79 o 
  -6   5   9        3.26        1.92      8.31 o 
  -5   5   9       20.43       13.35      9.39 o 
  -4   5   9        5.13        6.92      7.85 o 
  -3   5   9       71.03       80.74      9.96 o 
  -2   5   9       13.46        7.72      7.66 o 
  -1   5   9       13.97       17.46      7.08 o 
  -6   6   9       64.80      118.13     12.28 o 
  -5   6   9       36.75       70.87     10.22 o 
  -4   6   9       35.32       48.91      9.41 o 
  -3   6   9       27.98       36.84      9.20 o 
  -2   6   9       71.02       64.59      8.99 o 
  -6   7   9       20.13        7.57     10.97 o 
  -5   7   9        7.19        9.79      8.71 o 
  -4   7   9       32.06       37.01      9.32 o 
  -3   7   9      122.08      140.76     12.29 o 
  -2   7   9       23.70       36.70      8.74 o 
  -5   8   9       10.82       10.73      8.36 o 
  -4   8   9        0.30        5.16      7.69 o 
                                                 
